# Supplementary material for: Proteomic biomarkers of cognitive function, APOE ε4 status, and dementia in Generation Scotland
Source: medRxiv. 2026 Jan 29:2026.01.27.26344912. Preprint. [Version 1] doi: 10.64898/2026.01.27.26344912 (PMC12870586; doi:10.64898/2026.01.27.26344912)
Supplement: Supplement 1 [file media-1.xlsx]

## Sheet: Table S1
Measure	Mean (SD)
digit symbol	72.47 (16.84)
verbal fluency	39.83 (11.53)
vocabulary	30.26 (4.56)
logical memory	31.10 (7.84)
cognitive PGS	959.22 (96.93)
SIMD	3937.65 (1850.41)
BMI [kg/m2]	26.64 (4.99)
alcohol intake [units in last week]	10.31 (10.45)
age [years]	46.85 (14.83)
education [years]	4.67 (1.59)
smoking score	1.22 (4.06)
	N (%)
sex = Male	5849 (41.0)
depression status = yes	1424 (10.2)
diabetes status = yes	409 (2.9)
high blood pressure = yes	1883 (13.4)

## Sheet: Table S2
Measure	Mean (SD)
SIMD	3926.64 (1854.28)
BMI [kg/m2]	26.65 (5.00)
alcohol intake [units in last week]	10.28 (10.51)
age [years]	47.06 (14.92)
education [years]	4.66 (1.59)
smoking score	1.25 (4.08)
	N (%)
APOE e4 count
0	10490 (71.1)
1	3877 (26.3)
2	378 (2.6)
sex = Male	6062 (41.1)
depression status = yes	1493 (10.3)
diabetes status = yes	431 (3.0)
high blood pressure = yes	1975 (13.6)

## Sheet: Table S3
dementia status	no	yes
	Mean (SD)
time to dementia [years]	NA	8.88 (3.18)
time to death [years]	13.86 (2.46)	11.28 (3.25)
SIMD	4127.07 (1797.17)	3647.28 (1906.82)
BMI [kg/m2]	27.42 (4.86)	27.18 (4.67)
alcohol intake [units in last week]	9.65 (9.97)	6.92 (9.21)
age [years]	59.88 (7.12)	72.03 (8.25)
education [years]	4.34 (1.56)	3.64 (1.40)
smoking score	1.40 (3.94)	1.68 (3.62)
	N (%)
APOE e4 count
0	4663 (71.8)	114 (54.8)
1	1681 (25.9)	80 (38.5)
2	151 (2.3)	14 (6.7)
sex = Male	2783 (41.1)	76 (35.8)
depression status = yes	673 (10.1)	21 (10.0)
diabetes status = yes	309 (4.6)	19 (9.1)
high blood pressure = yes	1527 (22.9)	72 (34.4)

## Sheet: Table S4
Protein	PIP	Trait	Beta	sd	UpperSD	LowerSD	Name	Significance
A0A075B6H7	0.037	digit symbol	0.000436473	0.00270667	0.00584981	-0.00497687	Probable non-functional immunoglobulin kappa variable 3-7	Non significant
A0A075B6H7	0.037	verbal fluency	0.000224979	0.00187642	0.00397782	-0.00352786	Probable non-functional immunoglobulin kappa variable 3-7	Non significant
A0A075B6H7	0.037	vocabulary	0.00041302	0.00265058	0.00571418	-0.00488814	Probable non-functional immunoglobulin kappa variable 3-7	Non significant
A0A075B6H7	0.037	logical memory	0.000152141	0.00169309	0.00353832	-0.00323404	Probable non-functional immunoglobulin kappa variable 3-7	Non significant
A0A075B6H7	0.037	cognitive PGS	-5.17046e-05	0.00168924	0.00332678	-0.00343019	Probable non-functional immunoglobulin kappa variable 3-7	Non significant
A0A075B6H9	0.0115	digit symbol	2.03864e-05	0.000982828	0.00198604	-0.00194527	Immunoglobulin lambda variable 4-69	Non significant
A0A075B6H9	0.0115	verbal fluency	2.07057e-05	0.000886746	0.0017942	-0.00175279	Immunoglobulin lambda variable 4-69	Non significant
A0A075B6H9	0.0115	vocabulary	-1.33652e-05	0.000894852	0.00177634	-0.00180307	Immunoglobulin lambda variable 4-69	Non significant
A0A075B6H9	0.0115	logical memory	-4.5811e-05	0.000879129	0.00171245	-0.00180407	Immunoglobulin lambda variable 4-69	Non significant
A0A075B6H9	0.0115	cognitive PGS	0.000114025	0.00149561	0.00310524	-0.00287719	Immunoglobulin lambda variable 4-69	Non significant
A0A075B6I0	0.0355	digit symbol	2.24452e-05	0.00126324	0.00254893	-0.00250404	Immunoglobulin lambda variable 8-61	Non significant
A0A075B6I0	0.0355	verbal fluency	0.000101363	0.00134826	0.00279788	-0.00259515	Immunoglobulin lambda variable 8-61	Non significant
A0A075B6I0	0.0355	vocabulary	5.8656e-06	0.00137813	0.00276212	-0.00275039	Immunoglobulin lambda variable 8-61	Non significant
A0A075B6I0	0.0355	logical memory	-6.6617e-05	0.00134868	0.00263074	-0.00276398	Immunoglobulin lambda variable 8-61	Non significant
A0A075B6I0	0.0355	cognitive PGS	-0.00062678	0.00364922	0.00667166	-0.00792522	Immunoglobulin lambda variable 8-61	Non significant
A0A075B6I1	0.36925	digit symbol	-0.00615882	0.00913343	0.012108	-0.0244257	Immunoglobulin lambda variable 4-60	Non significant
A0A075B6I1	0.36925	verbal fluency	-0.00664758	0.00971412	0.0127807	-0.0260758	Immunoglobulin lambda variable 4-60	Non significant
A0A075B6I1	0.36925	vocabulary	-0.00407537	0.00702032	0.00996527	-0.018116	Immunoglobulin lambda variable 4-60	Non significant
A0A075B6I1	0.36925	logical memory	-0.00319039	0.00599473	0.00879907	-0.0151798	Immunoglobulin lambda variable 4-60	Non significant
A0A075B6I1	0.36925	cognitive PGS	0.00252315	0.0060664	0.0146559	-0.00960965	Immunoglobulin lambda variable 4-60	Non significant
A0A075B6J9	0.011	digit symbol	7.00289e-05	0.000934062	0.00193815	-0.00179809	Immunoglobulin lambda variable 2-18	Non significant
A0A075B6J9	0.011	verbal fluency	2.98777e-05	0.000729616	0.00148911	-0.00142935	Immunoglobulin lambda variable 2-18	Non significant
A0A075B6J9	0.011	vocabulary	9.21575e-05	0.00117641	0.00244499	-0.00226067	Immunoglobulin lambda variable 2-18	Non significant
A0A075B6J9	0.011	logical memory	9.85509e-05	0.00115147	0.0024015	-0.00220439	Immunoglobulin lambda variable 2-18	Non significant
A0A075B6J9	0.011	cognitive PGS	5.13975e-05	0.000873791	0.00179898	-0.00169618	Immunoglobulin lambda variable 2-18	Non significant
A0A075B6K0.P01717.P01718	0.7875	digit symbol	-0.0124215	0.00970638	0.00699124	-0.0318343	PG 1 (IGLV3-16, IGLV3-25, IGLV3-27)	Non significant
A0A075B6K0.P01717.P01718	0.7875	verbal fluency	-0.0127347	0.00978035	0.00682595	-0.0322954	PG 1 (IGLV3-16, IGLV3-25, IGLV3-27)	Non significant
A0A075B6K0.P01717.P01718	0.7875	vocabulary	-0.0206876	0.0133215	0.00595546	-0.0473306	PG 1 (IGLV3-16, IGLV3-25, IGLV3-27)	Non significant
A0A075B6K0.P01717.P01718	0.7875	logical memory	0.00129179	0.00671908	0.01473	-0.0121464	PG 1 (IGLV3-16, IGLV3-25, IGLV3-27)	Non significant
A0A075B6K0.P01717.P01718	0.7875	cognitive PGS	-0.00766747	0.00943031	0.0111932	-0.0265281	PG 1 (IGLV3-16, IGLV3-25, IGLV3-27)	Non significant
A0A075B6K2.P80748.A0A075B6K5	0.03775	digit symbol	-0.000458601	0.00279115	0.00512371	-0.00604091	PG 2 (IGLV3-12, IGLV3-21, IGLV3-9)	Non significant
A0A075B6K2.P80748.A0A075B6K5	0.03775	verbal fluency	-0.000350629	0.00233954	0.00432845	-0.00502971	PG 2 (IGLV3-12, IGLV3-21, IGLV3-9)	Non significant
A0A075B6K2.P80748.A0A075B6K5	0.03775	vocabulary	-0.000412675	0.00271057	0.00500846	-0.00583381	PG 2 (IGLV3-12, IGLV3-21, IGLV3-9)	Non significant
A0A075B6K2.P80748.A0A075B6K5	0.03775	logical memory	-0.000179772	0.00171957	0.00325937	-0.00361891	PG 2 (IGLV3-12, IGLV3-21, IGLV3-9)	Non significant
A0A075B6K2.P80748.A0A075B6K5	0.03775	cognitive PGS	0.000107023	0.00192285	0.00395272	-0.00373867	PG 2 (IGLV3-12, IGLV3-21, IGLV3-9)	Non significant
A0A075B6P5.A0A075B6S2.P01614.A2NJV5.A0A087WW87.A0A0A0MRZ7.P01615.P06310.A0A075B6S6.A0A087X0Q4	0.0245	digit symbol	3.2759e-05	0.00151029	0.00305333	-0.00298781	PG 3 (IGKV2-28, IGKV2D-26, IGKV2D-28, ...)	Non significant
A0A075B6P5.A0A075B6S2.P01614.A2NJV5.A0A087WW87.A0A0A0MRZ7.P01615.P06310.A0A075B6S6.A0A087X0Q4	0.0245	verbal fluency	-5.47636e-06	0.0015156	0.00302572	-0.00303667	PG 3 (IGKV2-28, IGKV2D-26, IGKV2D-28, ...)	Non significant
A0A075B6P5.A0A075B6S2.P01614.A2NJV5.A0A087WW87.A0A0A0MRZ7.P01615.P06310.A0A075B6S6.A0A087X0Q4	0.0245	vocabulary	8.69435e-05	0.00165898	0.00340491	-0.00323103	PG 3 (IGKV2-28, IGKV2D-26, IGKV2D-28, ...)	Non significant
A0A075B6P5.A0A075B6S2.P01614.A2NJV5.A0A087WW87.A0A0A0MRZ7.P01615.P06310.A0A075B6S6.A0A087X0Q4	0.0245	logical memory	5.91343e-05	0.00136136	0.00278185	-0.00266358	PG 3 (IGKV2-28, IGKV2D-26, IGKV2D-28, ...)	Non significant
A0A075B6P5.A0A075B6S2.P01614.A2NJV5.A0A087WW87.A0A0A0MRZ7.P01615.P06310.A0A075B6S6.A0A087X0Q4	0.0245	cognitive PGS	-0.000260585	0.00235228	0.00444398	-0.00496515	PG 3 (IGKV2-28, IGKV2D-26, IGKV2D-28, ...)	Non significant
A0A075B6P5.P01614.A0A087WW87.P01615.A0A087X0Q4	0.36375	digit symbol	0.0069965	0.010477	0.0279505	-0.0139575	PG 4 (IGKV2-28, IGKV2-40, IGKV2D-28, ...)	Non significant
A0A075B6P5.P01614.A0A087WW87.P01615.A0A087X0Q4	0.36375	verbal fluency	0.00193228	0.00556179	0.0130559	-0.00919129	PG 4 (IGKV2-28, IGKV2-40, IGKV2D-28, ...)	Non significant
A0A075B6P5.P01614.A0A087WW87.P01615.A0A087X0Q4	0.36375	vocabulary	0.00699771	0.0106645	0.0283268	-0.0143314	PG 4 (IGKV2-28, IGKV2-40, IGKV2D-28, ...)	Non significant
A0A075B6P5.P01614.A0A087WW87.P01615.A0A087X0Q4	0.36375	logical memory	0.00499535	0.00792001	0.0208354	-0.0108447	PG 4 (IGKV2-28, IGKV2-40, IGKV2D-28, ...)	Non significant
A0A075B6P5.P01614.A0A087WW87.P01615.A0A087X0Q4	0.36375	cognitive PGS	6.70405e-05	0.00593971	0.0119465	-0.0118124	PG 4 (IGKV2-28, IGKV2-40, IGKV2D-28, ...)	Non significant
A0A075B6R2.A0A075B7B6.A0A087WW49	0.0115	digit symbol	-5.58006e-05	0.000929045	0.00180229	-0.00191389	PG 5 (IGHV4-4, IGHV4OR15-8, LOC102724971)	Non significant
A0A075B6R2.A0A075B7B6.A0A087WW49	0.0115	verbal fluency	-9.33546e-05	0.00110024	0.00210713	-0.00229384	PG 5 (IGHV4-4, IGHV4OR15-8, LOC102724971)	Non significant
A0A075B6R2.A0A075B7B6.A0A087WW49	0.0115	vocabulary	-0.000113745	0.00130035	0.00248695	-0.00271444	PG 5 (IGHV4-4, IGHV4OR15-8, LOC102724971)	Non significant
A0A075B6R2.A0A075B7B6.A0A087WW49	0.0115	logical memory	-2.36313e-06	0.000735077	0.00146779	-0.00147252	PG 5 (IGHV4-4, IGHV4OR15-8, LOC102724971)	Non significant
A0A075B6R2.A0A075B7B6.A0A087WW49	0.0115	cognitive PGS	6.16863e-05	0.00104199	0.00214566	-0.00202229	PG 5 (IGHV4-4, IGHV4OR15-8, LOC102724971)	Non significant
A0A075B6S2.A2NJV5	0.008	digit symbol	-2.7197e-05	0.000684747	0.0013423	-0.00139669	PG 95 (IGKV2-29, IGKV2D-29)	Non significant
A0A075B6S2.A2NJV5	0.008	verbal fluency	-6.07665e-05	0.000856873	0.00165298	-0.00177451	PG 95 (IGKV2-29, IGKV2D-29)	Non significant
A0A075B6S2.A2NJV5	0.008	vocabulary	-3.91768e-05	0.000629713	0.00122025	-0.0012986	PG 95 (IGKV2-29, IGKV2D-29)	Non significant
A0A075B6S2.A2NJV5	0.008	logical memory	-3.36963e-05	0.00055404	0.00107438	-0.00114178	PG 95 (IGKV2-29, IGKV2D-29)	Non significant
A0A075B6S2.A2NJV5	0.008	cognitive PGS	-5.73899e-05	0.00101612	0.00197484	-0.00208962	PG 95 (IGKV2-29, IGKV2D-29)	Non significant
A0A075B7B8	0.1815	digit symbol	0.00340045	0.00803351	0.0194675	-0.0126666	Immunoglobulin heavy variable 3/OR16-12	Non significant
A0A075B7B8	0.1815	verbal fluency	0.00268736	0.00672298	0.0161333	-0.0107586	Immunoglobulin heavy variable 3/OR16-12	Non significant
A0A075B7B8	0.1815	vocabulary	0.00312529	0.00768076	0.0184868	-0.0122362	Immunoglobulin heavy variable 3/OR16-12	Non significant
A0A075B7B8	0.1815	logical memory	0.00151603	0.00464429	0.0108046	-0.00777255	Immunoglobulin heavy variable 3/OR16-12	Non significant
A0A075B7B8	0.1815	cognitive PGS	0.00117446	0.00503105	0.0112366	-0.00888765	Immunoglobulin heavy variable 3/OR16-12	Non significant
A0A087WSY6	0.02425	digit symbol	0.000268816	0.00202842	0.00432565	-0.00378801	Immunoglobulin kappa variable 3D-15	Non significant
A0A087WSY6	0.02425	verbal fluency	0.000135826	0.00143941	0.00301465	-0.002743	Immunoglobulin kappa variable 3D-15	Non significant
A0A087WSY6	0.02425	vocabulary	5.61552e-05	0.00136193	0.00278001	-0.0026677	Immunoglobulin kappa variable 3D-15	Non significant
A0A087WSY6	0.02425	logical memory	1.42949e-05	0.00117934	0.00237298	-0.00234439	Immunoglobulin kappa variable 3D-15	Non significant
A0A087WSY6	0.02425	cognitive PGS	8.58382e-05	0.00153327	0.00315237	-0.00298069	Immunoglobulin kappa variable 3D-15	Non significant
A0A087WSY6.P01624	0.029	digit symbol	7.73308e-05	0.00145493	0.00298719	-0.00283253	PG 98 (IGKV3-15, IGKV3D-15)	Non significant
A0A087WSY6.P01624	0.029	verbal fluency	-0.000141998	0.00152621	0.00291042	-0.00319442	PG 98 (IGKV3-15, IGKV3D-15)	Non significant
A0A087WSY6.P01624	0.029	vocabulary	-2.44874e-05	0.00138359	0.0027427	-0.00279167	PG 98 (IGKV3-15, IGKV3D-15)	Non significant
A0A087WSY6.P01624	0.029	logical memory	0.00028301	0.00205397	0.00439095	-0.00382493	PG 98 (IGKV3-15, IGKV3D-15)	Non significant
A0A087WSY6.P01624	0.029	cognitive PGS	-0.000194352	0.00207534	0.00395633	-0.00434503	PG 98 (IGKV3-15, IGKV3D-15)	Non significant
A0A0A0MS14	0.0395	digit symbol	0.000258281	0.00199568	0.00424964	-0.00373308	Immunoglobulin heavy variable 1-45	Non significant
A0A0A0MS14	0.0395	verbal fluency	0.000194251	0.00168056	0.00355538	-0.00316688	Immunoglobulin heavy variable 1-45	Non significant
A0A0A0MS14	0.0395	vocabulary	0.00025367	0.00208823	0.00443013	-0.00392279	Immunoglobulin heavy variable 1-45	Non significant
A0A0A0MS14	0.0395	logical memory	4.19103e-06	0.00147165	0.0029475	-0.00293912	Immunoglobulin heavy variable 1-45	Non significant
A0A0A0MS14	0.0395	cognitive PGS	0.000666016	0.00369589	0.00805781	-0.00672577	Immunoglobulin heavy variable 1-45	Non significant
A0A0A0MS15	0.0445	digit symbol	0.000102139	0.00160701	0.00331615	-0.00311187	Immunoglobulin heavy variable 3-49	Non significant
A0A0A0MS15	0.0445	verbal fluency	0.000158845	0.00172078	0.00360041	-0.00328272	Immunoglobulin heavy variable 3-49	Non significant
A0A0A0MS15	0.0445	vocabulary	-4.49944e-05	0.00155131	0.00305762	-0.00314761	Immunoglobulin heavy variable 3-49	Non significant
A0A0A0MS15	0.0445	logical memory	-0.000397677	0.00235255	0.00430743	-0.00510278	Immunoglobulin heavy variable 3-49	Non significant
A0A0A0MS15	0.0445	cognitive PGS	0.000479377	0.00293933	0.00635804	-0.00539928	Immunoglobulin heavy variable 3-49	Non significant
A0A0A0MT36.A0A0C4DH24	0.04625	digit symbol	0.000440248	0.002514	0.00546825	-0.00458775	PG 99 (IGKV6-21, IGKV6D-21)	Non significant
A0A0A0MT36.A0A0C4DH24	0.04625	verbal fluency	0.000239684	0.00188877	0.00401722	-0.00353786	PG 99 (IGKV6-21, IGKV6D-21)	Non significant
A0A0A0MT36.A0A0C4DH24	0.04625	vocabulary	0.00057844	0.00312836	0.00683515	-0.00567827	PG 99 (IGKV6-21, IGKV6D-21)	Non significant
A0A0A0MT36.A0A0C4DH24	0.04625	logical memory	0.000563916	0.00301847	0.00660086	-0.00547302	PG 99 (IGKV6-21, IGKV6D-21)	Non significant
A0A0A0MT36.A0A0C4DH24	0.04625	cognitive PGS	-4.367e-05	0.00180179	0.0035599	-0.00364724	PG 99 (IGKV6-21, IGKV6D-21)	Non significant
A0A0A0MT89	0.01525	digit symbol	0.000120359	0.00124293	0.00260623	-0.00236551	Immunoglobulin kappa joining 1	Non significant
A0A0A0MT89	0.01525	verbal fluency	7.64398e-05	0.00112268	0.00232181	-0.00216893	Immunoglobulin kappa joining 1	Non significant
A0A0A0MT89	0.01525	vocabulary	0.000133077	0.00157334	0.00327976	-0.00301361	Immunoglobulin kappa joining 1	Non significant
A0A0A0MT89	0.01525	logical memory	5.79353e-05	0.000958492	0.00197492	-0.00185905	Immunoglobulin kappa joining 1	Non significant
A0A0A0MT89	0.01525	cognitive PGS	7.45472e-06	0.00106248	0.00213241	-0.0021175	Immunoglobulin kappa joining 1	Non significant
A0A0B4J1U7	0.07475	digit symbol	0.000565355	0.00283884	0.00624303	-0.00511232	Immunoglobulin heavy variable 6-1	Non significant
A0A0B4J1U7	0.07475	verbal fluency	-0.000335594	0.00229058	0.00424556	-0.00491674	Immunoglobulin heavy variable 6-1	Non significant
A0A0B4J1U7	0.07475	vocabulary	0.000794999	0.00354387	0.00788274	-0.00629275	Immunoglobulin heavy variable 6-1	Non significant
A0A0B4J1U7	0.07475	logical memory	0.000416898	0.00244917	0.00531524	-0.00448145	Immunoglobulin heavy variable 6-1	Non significant
A0A0B4J1U7	0.07475	cognitive PGS	-0.000167147	0.00242562	0.00468409	-0.00501838	Immunoglobulin heavy variable 6-1	Non significant
A0A0B4J1V0	0.01425	digit symbol	-8.01317e-05	0.00104518	0.00201022	-0.00217049	Immunoglobulin heavy variable 3-15	Non significant
A0A0B4J1V0	0.01425	verbal fluency	9.81789e-06	0.00102334	0.00205649	-0.00203685	Immunoglobulin heavy variable 3-15	Non significant
A0A0B4J1V0	0.01425	vocabulary	-4.60113e-05	0.00113856	0.00223112	-0.00232314	Immunoglobulin heavy variable 3-15	Non significant
A0A0B4J1V0	0.01425	logical memory	-8.56019e-05	0.00114298	0.00220035	-0.00237156	Immunoglobulin heavy variable 3-15	Non significant
A0A0B4J1V0	0.01425	cognitive PGS	-8.3177e-05	0.00145277	0.00282237	-0.00298872	Immunoglobulin heavy variable 3-15	Non significant
A0A0B4J1V1.P01780.A0A0B4J1X8.P0DP04.P01762.P01766.P01782.A0A0C4DH32.P01763.S4R460.A0A075B7F0.A0A0B4J2B5	0.06875	digit symbol	-0.000584065	0.00418173	0.00777939	-0.00894752	PG 6 (IGHV3-11, IGHV3OR16-10, IGHV3OR16-9, ...)	Non significant
A0A0B4J1V1.P01780.A0A0B4J1X8.P0DP04.P01762.P01766.P01782.A0A0C4DH32.P01763.S4R460.A0A075B7F0.A0A0B4J2B5	0.06875	verbal fluency	-0.000375714	0.00372431	0.0070729	-0.00782433	PG 6 (IGHV3-11, IGHV3OR16-10, IGHV3OR16-9, ...)	Non significant
A0A0B4J1V1.P01780.A0A0B4J1X8.P0DP04.P01762.P01766.P01782.A0A0C4DH32.P01763.S4R460.A0A075B7F0.A0A0B4J2B5	0.06875	vocabulary	-0.000752239	0.00492947	0.00910671	-0.0106112	PG 6 (IGHV3-11, IGHV3OR16-10, IGHV3OR16-9, ...)	Non significant
A0A0B4J1V1.P01780.A0A0B4J1X8.P0DP04.P01762.P01766.P01782.A0A0C4DH32.P01763.S4R460.A0A075B7F0.A0A0B4J2B5	0.06875	logical memory	-0.00048858	0.00322955	0.00597051	-0.00694767	PG 6 (IGHV3-11, IGHV3OR16-10, IGHV3OR16-9, ...)	Non significant
A0A0B4J1V1.P01780.A0A0B4J1X8.P0DP04.P01762.P01766.P01782.A0A0C4DH32.P01763.S4R460.A0A075B7F0.A0A0B4J2B5	0.06875	cognitive PGS	-0.000700984	0.00444594	0.0081909	-0.00959287	PG 6 (IGHV3-11, IGHV3OR16-10, IGHV3OR16-9, ...)	Non significant
A0A0B4J1V1.P01780.P01767.A0A0B4J1X5.A0A0J9YVY3.P0DP02.P01762.A0A0C4DH42.P01772.P01763	0.01275	digit symbol	-7.57961e-05	0.000971166	0.00186654	-0.00201813	PG 7 (IGHV3-11, IGHV3-74, IGHV7-4-1, ...)	Non significant
A0A0B4J1V1.P01780.P01767.A0A0B4J1X5.A0A0J9YVY3.P0DP02.P01762.A0A0C4DH42.P01772.P01763	0.01275	verbal fluency	-2.90905e-05	0.00114003	0.00225097	-0.00230915	PG 7 (IGHV3-11, IGHV3-74, IGHV7-4-1, ...)	Non significant
A0A0B4J1V1.P01780.P01767.A0A0B4J1X5.A0A0J9YVY3.P0DP02.P01762.A0A0C4DH42.P01772.P01763	0.01275	vocabulary	-8.30854e-05	0.00118127	0.00227945	-0.00244562	PG 7 (IGHV3-11, IGHV3-74, IGHV7-4-1, ...)	Non significant
A0A0B4J1V1.P01780.P01767.A0A0B4J1X5.A0A0J9YVY3.P0DP02.P01762.A0A0C4DH42.P01772.P01763	0.01275	logical memory	1.16039e-06	0.000824178	0.00164952	-0.0016472	PG 7 (IGHV3-11, IGHV3-74, IGHV7-4-1, ...)	Non significant
A0A0B4J1V1.P01780.P01767.A0A0B4J1X5.A0A0J9YVY3.P0DP02.P01762.A0A0C4DH42.P01772.P01763	0.01275	cognitive PGS	-8.12258e-05	0.00123108	0.00238094	-0.00254339	PG 7 (IGHV3-11, IGHV3-74, IGHV7-4-1, ...)	Non significant
A0A0B4J1V2	0.005	digit symbol	-2.17157e-06	0.000435356	0.00086854	-0.000872883	Immunoglobulin heavy variable 2-26	Non significant
A0A0B4J1V2	0.005	verbal fluency	1.21805e-05	0.000483523	0.000979226	-0.000954865	Immunoglobulin heavy variable 2-26	Non significant
A0A0B4J1V2	0.005	vocabulary	1.00161e-05	0.00072352	0.00145706	-0.00143702	Immunoglobulin heavy variable 2-26	Non significant
A0A0B4J1V2	0.005	logical memory	1.77362e-06	0.000400148	0.00080207	-0.000798523	Immunoglobulin heavy variable 2-26	Non significant
A0A0B4J1V2	0.005	cognitive PGS	4.97737e-06	0.000609417	0.00122381	-0.00121386	Immunoglobulin heavy variable 2-26	Non significant
A0A0B4J1V6.A0A0A0MS15	0.01525	digit symbol	-2.483e-05	0.000946501	0.00186817	-0.00191783	PG 8 (IGHV3-49, IGHV3-73)	Non significant
A0A0B4J1V6.A0A0A0MS15	0.01525	verbal fluency	-7.74139e-05	0.00107151	0.0020656	-0.00222043	PG 8 (IGHV3-49, IGHV3-73)	Non significant
A0A0B4J1V6.A0A0A0MS15	0.01525	vocabulary	1.37428e-05	0.000905999	0.00182574	-0.00179825	PG 8 (IGHV3-49, IGHV3-73)	Non significant
A0A0B4J1V6.A0A0A0MS15	0.01525	logical memory	-0.000108039	0.00127096	0.00243387	-0.00264995	PG 8 (IGHV3-49, IGHV3-73)	Non significant
A0A0B4J1V6.A0A0A0MS15	0.01525	cognitive PGS	0.000102916	0.00137984	0.00286259	-0.00265676	PG 8 (IGHV3-49, IGHV3-73)	Non significant
A0A0B4J1V6.A0A0B4J1V0.A0A0B4J1Y9	0.07275	digit symbol	0.000238606	0.00241427	0.00506715	-0.00458993	PG 9 (IGHV3-15, IGHV3-72, IGHV3-73)	Non significant
A0A0B4J1V6.A0A0B4J1V0.A0A0B4J1Y9	0.07275	verbal fluency	-0.000283703	0.00247219	0.00466068	-0.00522808	PG 9 (IGHV3-15, IGHV3-72, IGHV3-73)	Non significant
A0A0B4J1V6.A0A0B4J1V0.A0A0B4J1Y9	0.07275	vocabulary	-0.000338282	0.00286839	0.0053985	-0.00607506	PG 9 (IGHV3-15, IGHV3-72, IGHV3-73)	Non significant
A0A0B4J1V6.A0A0B4J1V0.A0A0B4J1Y9	0.07275	logical memory	-0.000544037	0.00297783	0.00541162	-0.0064997	PG 9 (IGHV3-15, IGHV3-72, IGHV3-73)	Non significant
A0A0B4J1V6.A0A0B4J1V0.A0A0B4J1Y9	0.07275	cognitive PGS	-0.00110495	0.00492025	0.00873554	-0.0109454	PG 9 (IGHV3-15, IGHV3-72, IGHV3-73)	Non significant
A0A0B4J1X5.A0A075B7E8	0.13175	digit symbol	-0.00113192	0.00404993	0.00696793	-0.00923178	PG 10 (IGHV3-74, IGHV3OR16-13)	Non significant
A0A0B4J1X5.A0A075B7E8	0.13175	verbal fluency	-0.00179925	0.00534465	0.00889005	-0.0124885	PG 10 (IGHV3-74, IGHV3OR16-13)	Non significant
A0A0B4J1X5.A0A075B7E8	0.13175	vocabulary	-0.00165561	0.00521241	0.00876921	-0.0120804	PG 10 (IGHV3-74, IGHV3OR16-13)	Non significant
A0A0B4J1X5.A0A075B7E8	0.13175	logical memory	-3.9563e-05	0.00275185	0.00546414	-0.00554326	PG 10 (IGHV3-74, IGHV3OR16-13)	Non significant
A0A0B4J1X5.A0A075B7E8	0.13175	cognitive PGS	-0.00204294	0.00626588	0.0104888	-0.0145747	PG 10 (IGHV3-74, IGHV3OR16-13)	Non significant
A0A0C4DH25	0.0235	digit symbol	0.000279862	0.00213181	0.00454349	-0.00398377	Immunoglobulin kappa variable 3D-20	Non significant
A0A0C4DH25	0.0235	verbal fluency	0.000192523	0.00162631	0.00344514	-0.00306009	Immunoglobulin kappa variable 3D-20	Non significant
A0A0C4DH25	0.0235	vocabulary	0.000146678	0.00156962	0.00328592	-0.00299256	Immunoglobulin kappa variable 3D-20	Non significant
A0A0C4DH25	0.0235	logical memory	0.000108054	0.00118613	0.00248032	-0.00226421	Immunoglobulin kappa variable 3D-20	Non significant
A0A0C4DH25	0.0235	cognitive PGS	8.26133e-05	0.00149075	0.00306411	-0.00289889	Immunoglobulin kappa variable 3D-20	Non significant
A0A0C4DH29	0.19975	digit symbol	0.000612881	0.00344035	0.00749358	-0.00626782	Immunoglobulin heavy variable 1-3	Non significant
A0A0C4DH29	0.19975	verbal fluency	-0.00242071	0.00581608	0.00921145	-0.0140529	Immunoglobulin heavy variable 1-3	Non significant
A0A0C4DH29	0.19975	vocabulary	6.25556e-05	0.00329003	0.00664262	-0.00651751	Immunoglobulin heavy variable 1-3	Non significant
A0A0C4DH29	0.19975	logical memory	0.000350475	0.00322842	0.00680732	-0.00610637	Immunoglobulin heavy variable 1-3	Non significant
A0A0C4DH29	0.19975	cognitive PGS	0.00328016	0.00751785	0.0183159	-0.0117555	Immunoglobulin heavy variable 1-3	Non significant
A0A0C4DH31.P23083	0.7515	digit symbol	-0.0164074	0.0129049	0.00940234	-0.0422171	PG 11 (IGHV1-18, IGHV1-2)	Non significant
A0A0C4DH31.P23083	0.7515	verbal fluency	-0.0209194	0.0149966	0.0090738	-0.0509126	PG 11 (IGHV1-18, IGHV1-2)	Non significant
A0A0C4DH31.P23083	0.7515	vocabulary	-0.0198917	0.0149658	0.01004	-0.0498234	PG 11 (IGHV1-18, IGHV1-2)	Non significant
A0A0C4DH31.P23083	0.7515	logical memory	-0.00455135	0.00812047	0.0116896	-0.0207923	PG 11 (IGHV1-18, IGHV1-2)	Non significant
A0A0C4DH31.P23083	0.7515	cognitive PGS	0.012978	0.0132442	0.0394665	-0.0135105	PG 11 (IGHV1-18, IGHV1-2)	Non significant
A0A0C4DH34	0.01625	digit symbol	-8.86988e-05	0.00120023	0.00231176	-0.00248916	Immunoglobulin heavy variable 4-28	Non significant
A0A0C4DH34	0.01625	verbal fluency	-0.000132053	0.00143466	0.00273727	-0.00300137	Immunoglobulin heavy variable 4-28	Non significant
A0A0C4DH34	0.01625	vocabulary	-7.58216e-05	0.00117363	0.00227143	-0.00242307	Immunoglobulin heavy variable 4-28	Non significant
A0A0C4DH34	0.01625	logical memory	-4.52053e-05	0.00099897	0.00195273	-0.00204315	Immunoglobulin heavy variable 4-28	Non significant
A0A0C4DH34	0.01625	cognitive PGS	-0.000157455	0.0017069	0.00325634	-0.00357125	Immunoglobulin heavy variable 4-28	Non significant
A0A0C4DH35	0.016	digit symbol	-2.0693e-05	0.00117534	0.00232998	-0.00237137	Probable non-functional immunoglobulin heavy variable 3-35	Non significant
A0A0C4DH35	0.016	verbal fluency	-4.46289e-05	0.00128833	0.00253203	-0.00262129	Probable non-functional immunoglobulin heavy variable 3-35	Non significant
A0A0C4DH35	0.016	vocabulary	-3.01325e-06	0.00128688	0.00257075	-0.00257677	Probable non-functional immunoglobulin heavy variable 3-35	Non significant
A0A0C4DH35	0.016	logical memory	4.81541e-05	0.00106845	0.00218505	-0.00208874	Probable non-functional immunoglobulin heavy variable 3-35	Non significant
A0A0C4DH35	0.016	cognitive PGS	-8.58947e-05	0.00161668	0.00314747	-0.00331926	Probable non-functional immunoglobulin heavy variable 3-35	Non significant
A0A0C4DH36	0.1985	digit symbol	0.00321596	0.00737675	0.0179695	-0.0115376	Probable non-functional immunoglobulin heavy variable 3-38	Non significant
A0A0C4DH36	0.1985	verbal fluency	0.000599381	0.00376454	0.00812847	-0.00692971	Probable non-functional immunoglobulin heavy variable 3-38	Non significant
A0A0C4DH36	0.1985	vocabulary	0.00330133	0.00769644	0.0186942	-0.0120916	Probable non-functional immunoglobulin heavy variable 3-38	Non significant
A0A0C4DH36	0.1985	logical memory	0.0021782	0.00547052	0.0131192	-0.00876284	Probable non-functional immunoglobulin heavy variable 3-38	Non significant
A0A0C4DH36	0.1985	cognitive PGS	0.00173013	0.00545318	0.0126365	-0.00917624	Probable non-functional immunoglobulin heavy variable 3-38	Non significant
A0A0C4DH38	0.06975	digit symbol	-0.000531613	0.00292433	0.00531705	-0.00638028	Immunoglobulin heavy variable 5-51	Non significant
A0A0C4DH38	0.06975	verbal fluency	-0.00104478	0.0045053	0.00796582	-0.0100554	Immunoglobulin heavy variable 5-51	Non significant
A0A0C4DH38	0.06975	vocabulary	-0.000942459	0.00407416	0.00720587	-0.00909079	Immunoglobulin heavy variable 5-51	Non significant
A0A0C4DH38	0.06975	logical memory	-0.000221054	0.00205951	0.00389797	-0.00434008	Immunoglobulin heavy variable 5-51	Non significant
A0A0C4DH38	0.06975	cognitive PGS	0.000497886	0.00301073	0.00651934	-0.00552357	Immunoglobulin heavy variable 5-51	Non significant
A0A0C4DH38.A0A0J9YXX1	0.00625	digit symbol	3.85263e-06	0.000584871	0.00117359	-0.00116589	PG 12 (IGHV5-10-1, IGHV5-51)	Non significant
A0A0C4DH38.A0A0J9YXX1	0.00625	verbal fluency	-1.14296e-05	0.000597467	0.0011835	-0.00120636	PG 12 (IGHV5-10-1, IGHV5-51)	Non significant
A0A0C4DH38.A0A0J9YXX1	0.00625	vocabulary	3.09215e-05	0.000778893	0.00158871	-0.00152686	PG 12 (IGHV5-10-1, IGHV5-51)	Non significant
A0A0C4DH38.A0A0J9YXX1	0.00625	logical memory	1.46871e-05	0.000506409	0.00102751	-0.000998131	PG 12 (IGHV5-10-1, IGHV5-51)	Non significant
A0A0C4DH38.A0A0J9YXX1	0.00625	cognitive PGS	1.16988e-05	0.000712368	0.00143643	-0.00141304	PG 12 (IGHV5-10-1, IGHV5-51)	Non significant
A0A0C4DH55.P01624.A0A0C4DH90.A0A075B6H7	0.034	digit symbol	9.22384e-05	0.00170168	0.0034956	-0.00331112	PG 13 (IGKV3-15, IGKV3-7, IGKV3D-7, IGKV3OR2-268)	Non significant
A0A0C4DH55.P01624.A0A0C4DH90.A0A075B6H7	0.034	verbal fluency	0.000205571	0.00215441	0.00451438	-0.00410324	PG 13 (IGKV3-15, IGKV3-7, IGKV3D-7, IGKV3OR2-268)	Non significant
A0A0C4DH55.P01624.A0A0C4DH90.A0A075B6H7	0.034	vocabulary	-5.68339e-05	0.00195199	0.00384715	-0.00396082	PG 13 (IGKV3-15, IGKV3-7, IGKV3D-7, IGKV3OR2-268)	Non significant
A0A0C4DH55.P01624.A0A0C4DH90.A0A075B6H7	0.034	logical memory	8.36709e-05	0.00146198	0.00300763	-0.00284029	PG 13 (IGKV3-15, IGKV3-7, IGKV3D-7, IGKV3OR2-268)	Non significant
A0A0C4DH55.P01624.A0A0C4DH90.A0A075B6H7	0.034	cognitive PGS	-0.000326467	0.00286194	0.00539741	-0.00605034	PG 13 (IGKV3-15, IGKV3-7, IGKV3D-7, IGKV3OR2-268)	Non significant
A0A0C4DH67.A0A0C4DH69.A0A075B6S5	0.0205	digit symbol	0.000180465	0.00176091	0.00370229	-0.00334136	PG 14 (IGKV1-27, IGKV1-8, IGKV1-9)	Non significant
A0A0C4DH67.A0A0C4DH69.A0A075B6S5	0.0205	verbal fluency	0.000218117	0.00189278	0.00400367	-0.00356744	PG 14 (IGKV1-27, IGKV1-8, IGKV1-9)	Non significant
A0A0C4DH67.A0A0C4DH69.A0A075B6S5	0.0205	vocabulary	0.000226593	0.00194041	0.00410741	-0.00365423	PG 14 (IGKV1-27, IGKV1-8, IGKV1-9)	Non significant
A0A0C4DH67.A0A0C4DH69.A0A075B6S5	0.0205	logical memory	8.18631e-05	0.00124464	0.00257115	-0.00240742	PG 14 (IGKV1-27, IGKV1-8, IGKV1-9)	Non significant
A0A0C4DH67.A0A0C4DH69.A0A075B6S5	0.0205	cognitive PGS	2.79406e-05	0.00143075	0.00288945	-0.00283356	PG 14 (IGKV1-27, IGKV1-8, IGKV1-9)	Non significant
A0A0C4DH68.A0A075B6R9	0.01425	digit symbol	-5.5013e-05	0.00108481	0.00211461	-0.00222463	PG 94 (IGKV2-24, IGKV2D-24)	Non significant
A0A0C4DH68.A0A075B6R9	0.01425	verbal fluency	7.14969e-05	0.00101375	0.002099	-0.001956	PG 94 (IGKV2-24, IGKV2D-24)	Non significant
A0A0C4DH68.A0A075B6R9	0.01425	vocabulary	-2.75053e-05	0.00100585	0.00198419	-0.0020392	PG 94 (IGKV2-24, IGKV2D-24)	Non significant
A0A0C4DH68.A0A075B6R9	0.01425	logical memory	1.41948e-05	0.000872898	0.00175999	-0.0017316	PG 94 (IGKV2-24, IGKV2D-24)	Non significant
A0A0C4DH68.A0A075B6R9	0.01425	cognitive PGS	-4.68952e-05	0.00112726	0.00220762	-0.00230141	PG 94 (IGKV2-24, IGKV2D-24)	Non significant
A0A0C4DH72.P01599	0.28375	digit symbol	0.0020675	0.00519265	0.0124528	-0.00831779	PG 15 (IGKV1-17, IGKV1-6)	Non significant
A0A0C4DH72.P01599	0.28375	verbal fluency	0.00428887	0.00786853	0.0200259	-0.0114482	PG 15 (IGKV1-17, IGKV1-6)	Non significant
A0A0C4DH72.P01599	0.28375	vocabulary	0.00294865	0.00639144	0.0157315	-0.00983422	PG 15 (IGKV1-17, IGKV1-6)	Non significant
A0A0C4DH72.P01599	0.28375	logical memory	0.00065853	0.00397376	0.00860606	-0.007289	PG 15 (IGKV1-17, IGKV1-6)	Non significant
A0A0C4DH72.P01599	0.28375	cognitive PGS	-0.00476768	0.00881738	0.0128671	-0.0224024	PG 15 (IGKV1-17, IGKV1-6)	Non significant
A0A0G2JMB2	0.45325	digit symbol	-0.00339999	0.00628289	0.00916578	-0.0159658	Immunoglobulin heavy constant alpha 2	Non significant
A0A0G2JMB2	0.45325	verbal fluency	0.00077888	0.00539794	0.0115748	-0.010017	Immunoglobulin heavy constant alpha 2	Non significant
A0A0G2JMB2	0.45325	vocabulary	-0.00460535	0.00743747	0.0102696	-0.0194803	Immunoglobulin heavy constant alpha 2	Non significant
A0A0G2JMB2	0.45325	logical memory	-0.0033965	0.00610666	0.00881683	-0.0156098	Immunoglobulin heavy constant alpha 2	Non significant
A0A0G2JMB2	0.45325	cognitive PGS	-0.0145001	0.0172894	0.0200788	-0.0490789	Immunoglobulin heavy constant alpha 2	Non significant
A0A0G2JRQ6	0.0675	digit symbol	-0.000530004	0.00268555	0.00484109	-0.0059011	Ig-like domain-containing protein	Non significant
A0A0G2JRQ6	0.0675	verbal fluency	-0.000585896	0.00282941	0.00507292	-0.00624471	Ig-like domain-containing protein	Non significant
A0A0G2JRQ6	0.0675	vocabulary	-0.00113193	0.00463575	0.00813957	-0.0104034	Ig-like domain-containing protein	Non significant
A0A0G2JRQ6	0.0675	logical memory	-0.000337948	0.00209856	0.00385918	-0.00453507	Ig-like domain-containing protein	Non significant
A0A0G2JRQ6	0.0675	cognitive PGS	8.42102e-05	0.00231128	0.00470676	-0.00453834	Ig-like domain-containing protein	Non significant
A0A0J9YX35	0.07	digit symbol	-0.000532172	0.00293307	0.00533398	-0.00639832	Immunoglobulin heavy variable 3-64D	Non significant
A0A0J9YX35	0.07	verbal fluency	-0.000264448	0.00237774	0.00449103	-0.00501992	Immunoglobulin heavy variable 3-64D	Non significant
A0A0J9YX35	0.07	vocabulary	-0.000737838	0.0035992	0.00646057	-0.00793625	Immunoglobulin heavy variable 3-64D	Non significant
A0A0J9YX35	0.07	logical memory	-0.000646584	0.00311115	0.00557572	-0.00686889	Immunoglobulin heavy variable 3-64D	Non significant
A0A0J9YX35	0.07	cognitive PGS	-0.00109476	0.00472356	0.00835235	-0.0105419	Immunoglobulin heavy variable 3-64D	Non significant
A0A0J9YY99	0.008	digit symbol	4.70265e-05	0.00077767	0.00160237	-0.00150831	Ig-like domain-containing protein	Non significant
A0A0J9YY99	0.008	verbal fluency	1.6008e-06	0.000510759	0.00102312	-0.00101992	Ig-like domain-containing protein	Non significant
A0A0J9YY99	0.008	vocabulary	7.36708e-06	0.000643271	0.00129391	-0.00127917	Ig-like domain-containing protein	Non significant
A0A0J9YY99	0.008	logical memory	-1.76654e-05	0.000593	0.00116833	-0.00120367	Ig-like domain-containing protein	Non significant
A0A0J9YY99	0.008	cognitive PGS	-2.07649e-05	0.000743978	0.00146719	-0.00150872	Ig-like domain-containing protein	Non significant
A0M8Q6	0.00875	digit symbol	-9.22374e-06	0.00064664	0.00128406	-0.0013025	Immunoglobulin lambda constant 7	Non significant
A0M8Q6	0.00875	verbal fluency	-5.01291e-05	0.000792938	0.00153575	-0.00163601	Immunoglobulin lambda constant 7	Non significant
A0M8Q6	0.00875	vocabulary	-4.19731e-05	0.000784371	0.00152677	-0.00161072	Immunoglobulin lambda constant 7	Non significant
A0M8Q6	0.00875	logical memory	-4.01549e-05	0.000773212	0.00150627	-0.00158658	Immunoglobulin lambda constant 7	Non significant
A0M8Q6	0.00875	cognitive PGS	4.4445e-05	0.000819112	0.00168267	-0.00159378	Immunoglobulin lambda constant 7	Non significant
B1AHL2	0.776	digit symbol	0.0122108	0.00927769	0.0307662	-0.00634453	Fibulin-1	Non significant
B1AHL2	0.776	verbal fluency	0.00620857	0.00728464	0.0207778	-0.0083607	Fibulin-1	Non significant
B1AHL2	0.776	vocabulary	0.0170915	0.0116504	0.0403924	-0.00620934	Fibulin-1	Non significant
B1AHL2	0.776	logical memory	0.0116339	0.00886035	0.0293546	-0.0060868	Fibulin-1	Non significant
B1AHL2	0.776	cognitive PGS	0.0164924	0.0116553	0.0398031	-0.00681833	Fibulin-1	Non significant
B9A064.A0A0B4J231	0.018	digit symbol	1.51258e-05	0.00132755	0.00267023	-0.00263998	Immunoglobulin lambda-like polypeptide 5 (G)	Non significant
B9A064.A0A0B4J231	0.018	verbal fluency	-4.13551e-05	0.00121483	0.00238831	-0.00247102	Immunoglobulin lambda-like polypeptide 5 (G)	Non significant
B9A064.A0A0B4J231	0.018	vocabulary	3.04411e-05	0.00140813	0.00284671	-0.00278583	Immunoglobulin lambda-like polypeptide 5 (G)	Non significant
B9A064.A0A0B4J231	0.018	logical memory	5.19983e-05	0.00107758	0.00220716	-0.00210317	Immunoglobulin lambda-like polypeptide 5 (G)	Non significant
B9A064.A0A0B4J231	0.018	cognitive PGS	9.00978e-05	0.00145845	0.00300699	-0.00282679	Immunoglobulin lambda-like polypeptide 5 (G)	Non significant
C9JB55	0.01525	digit symbol	5.77839e-05	0.00110112	0.00226003	-0.00214446	Transferrin	Non significant
C9JB55	0.01525	verbal fluency	-4.09835e-05	0.00104111	0.00204124	-0.00212321	Transferrin	Non significant
C9JB55	0.01525	vocabulary	-1.34411e-05	0.000928785	0.00184413	-0.00187101	Transferrin	Non significant
C9JB55	0.01525	logical memory	0.000136821	0.00134064	0.00281809	-0.00254445	Transferrin	Non significant
C9JB55	0.01525	cognitive PGS	-2.66147e-06	0.00127136	0.00254006	-0.00254538	Transferrin	Non significant
D6RF35	0.02625	digit symbol	-0.000240108	0.00174339	0.00324667	-0.00372688	Vitamin D-binding protein	Non significant
D6RF35	0.02625	verbal fluency	-0.000214506	0.0016005	0.00298649	-0.0034155	Vitamin D-binding protein	Non significant
D6RF35	0.02625	vocabulary	6.57303e-05	0.00135339	0.0027725	-0.00264104	Vitamin D-binding protein	Non significant
D6RF35	0.02625	logical memory	5.94765e-05	0.00130772	0.00267492	-0.00255597	Vitamin D-binding protein	Non significant
D6RF35	0.02625	cognitive PGS	-0.000180817	0.00165847	0.00313612	-0.00349775	Vitamin D-binding protein	Non significant
O14791	0.02775	digit symbol	6.17764e-05	0.00140892	0.00287961	-0.00275606	Apolipoprotein L1	Non significant
O14791	0.02775	verbal fluency	-0.000179852	0.00168393	0.003188	-0.0035477	Apolipoprotein L1	Non significant
O14791	0.02775	vocabulary	4.38877e-05	0.00130005	0.00264399	-0.00255621	Apolipoprotein L1	Non significant
O14791	0.02775	logical memory	7.9824e-05	0.00117681	0.00243345	-0.00227381	Apolipoprotein L1	Non significant
O14791	0.02775	cognitive PGS	-0.000261842	0.00217939	0.00409694	-0.00462063	Apolipoprotein L1	Non significant
O43866	0.086	digit symbol	0.00124959	0.00480738	0.0108643	-0.00836516	CD5 antigen-like	Non significant
O43866	0.086	verbal fluency	0.00123072	0.00463058	0.0104919	-0.00803045	CD5 antigen-like	Non significant
O43866	0.086	vocabulary	0.00120847	0.00472724	0.010663	-0.00824602	CD5 antigen-like	Non significant
O43866	0.086	logical memory	-1.16533e-05	0.00211228	0.0042129	-0.00423621	CD5 antigen-like	Non significant
O43866	0.086	cognitive PGS	6.59293e-05	0.0031907	0.00644733	-0.00631547	CD5 antigen-like	Non significant
O75636	0.084	digit symbol	-0.000867873	0.00354733	0.00622679	-0.00796254	Ficolin-3	Non significant
O75636	0.084	verbal fluency	-0.000741145	0.00323186	0.00572258	-0.00720487	Ficolin-3	Non significant
O75636	0.084	vocabulary	-0.00128357	0.00478993	0.00829629	-0.0108634	Ficolin-3	Non significant
O75636	0.084	logical memory	-0.000548479	0.00262793	0.00470739	-0.00580435	Ficolin-3	Non significant
O75636	0.084	cognitive PGS	-0.0010207	0.00417807	0.00733544	-0.00937685	Ficolin-3	Non significant
O75882	0.0145	digit symbol	-0.000149119	0.00152428	0.00289943	-0.00319767	Attractin	Non significant
O75882	0.0145	verbal fluency	-5.31222e-05	0.000845585	0.00163805	-0.00174429	Attractin	Non significant
O75882	0.0145	vocabulary	-0.000114607	0.00129106	0.00246751	-0.00269672	Attractin	Non significant
O75882	0.0145	logical memory	-7.16345e-05	0.00107246	0.00207328	-0.00221654	Attractin	Non significant
O75882	0.0145	cognitive PGS	-3.89355e-05	0.00111101	0.00218308	-0.00226095	Attractin	Non significant
O95445	0.01025	digit symbol	-1.18626e-05	0.000617983	0.0012241	-0.00124783	Apolipoprotein M	Non significant
O95445	0.01025	verbal fluency	-2.55278e-05	0.00063237	0.00123921	-0.00129027	Apolipoprotein M	Non significant
O95445	0.01025	vocabulary	7.60109e-06	0.000582238	0.00117208	-0.00115688	Apolipoprotein M	Non significant
O95445	0.01025	logical memory	9.85211e-05	0.00122687	0.00255225	-0.00235521	Apolipoprotein M	Non significant
O95445	0.01025	cognitive PGS	6.05531e-05	0.0008953	0.00185115	-0.00173005	Apolipoprotein M	Non significant
O95445.Q5SRP5	0.16825	digit symbol	0.000771941	0.00359165	0.00795524	-0.00641136	Apolipoprotein M (G)	Non significant
O95445.Q5SRP5	0.16825	verbal fluency	0.00145051	0.00457968	0.0106099	-0.00770885	Apolipoprotein M (G)	Non significant
O95445.Q5SRP5	0.16825	vocabulary	0.00357416	0.00873252	0.0210392	-0.0138909	Apolipoprotein M (G)	Non significant
O95445.Q5SRP5	0.16825	logical memory	0.00107789	0.00390194	0.00888177	-0.00672599	Apolipoprotein M (G)	Non significant
O95445.Q5SRP5	0.16825	cognitive PGS	0.00225862	0.00627535	0.0148093	-0.0102921	Apolipoprotein M (G)	Non significant
O95568.P01024.M0R1Q1	0.44425	digit symbol	-0.0031475	0.00642792	0.00970833	-0.0160033	PG 16 (C3, ASTP2, METTL18, ...)	Non significant
O95568.P01024.M0R1Q1	0.44425	verbal fluency	-0.00983629	0.0123063	0.0147763	-0.0344489	PG 16 (C3, ASTP2, METTL18, ...)	Non significant
O95568.P01024.M0R1Q1	0.44425	vocabulary	-0.00381564	0.00731516	0.0108147	-0.018446	PG 16 (C3, ASTP2, METTL18, ...)	Non significant
O95568.P01024.M0R1Q1	0.44425	logical memory	0.00302281	0.00625605	0.0155349	-0.00948929	PG 16 (C3, ASTP2, METTL18, ...)	Non significant
O95568.P01024.M0R1Q1	0.44425	cognitive PGS	-0.00170599	0.00671788	0.0117298	-0.0151417	PG 16 (C3, ASTP2, METTL18, ...)	Non significant
P00450	0.01625	digit symbol	-1.73653e-05	0.00103876	0.00206016	-0.00209489	Ceruloplasmin	Non significant
P00450	0.01625	verbal fluency	4.72096e-05	0.00107056	0.00218833	-0.00209391	Ceruloplasmin	Non significant
P00450	0.01625	vocabulary	-5.14895e-05	0.00111443	0.00217737	-0.00228034	Ceruloplasmin	Non significant
P00450	0.01625	logical memory	-8.88276e-05	0.00121334	0.00233784	-0.0025155	Ceruloplasmin	Non significant
P00450	0.01625	cognitive PGS	9.9365e-05	0.00141591	0.00293119	-0.00273246	Ceruloplasmin	Non significant
P00450.D6RE86.E9PFZ2	0.03775	digit symbol	-0.000347253	0.00276589	0.00518454	-0.00587904	Ceruloplasmin (G4)	Non significant
P00450.D6RE86.E9PFZ2	0.03775	verbal fluency	-0.00019478	0.00214302	0.00409125	-0.00448081	Ceruloplasmin (G4)	Non significant
P00450.D6RE86.E9PFZ2	0.03775	vocabulary	-0.000337243	0.00310517	0.00587309	-0.00654758	Ceruloplasmin (G4)	Non significant
P00450.D6RE86.E9PFZ2	0.03775	logical memory	-0.00024909	0.00213326	0.00401744	-0.00451562	Ceruloplasmin (G4)	Non significant
P00450.D6RE86.E9PFZ2	0.03775	cognitive PGS	0.000339471	0.00289681	0.00613309	-0.00545414	Ceruloplasmin (G4)	Non significant
P00450.E9PFZ2	0.087	digit symbol	0.00132528	0.00520642	0.0117381	-0.00908757	Ceruloplasmin (G1)	Non significant
P00450.E9PFZ2	0.087	verbal fluency	0.00125354	0.00482606	0.0109057	-0.00839859	Ceruloplasmin (G1)	Non significant
P00450.E9PFZ2	0.087	vocabulary	0.00165989	0.00618592	0.0140317	-0.0107119	Ceruloplasmin (G1)	Non significant
P00450.E9PFZ2	0.087	logical memory	0.000757753	0.00339853	0.00755481	-0.0060393	Ceruloplasmin (G1)	Non significant
P00450.E9PFZ2	0.087	cognitive PGS	0.000962432	0.00439634	0.00975512	-0.00783025	Ceruloplasmin (G1)	Non significant
P00450.H7C5N5.H7C5R1.E9PFZ2	0.044	digit symbol	0.000320114	0.00239834	0.00511679	-0.00447656	Ceruloplasmin (G2)	Non significant
P00450.H7C5N5.H7C5R1.E9PFZ2	0.044	verbal fluency	0.000311602	0.00237201	0.00505562	-0.00443241	Ceruloplasmin (G2)	Non significant
P00450.H7C5N5.H7C5R1.E9PFZ2	0.044	vocabulary	0.000684847	0.00378513	0.00825512	-0.00688542	Ceruloplasmin (G2)	Non significant
P00450.H7C5N5.H7C5R1.E9PFZ2	0.044	logical memory	0.000329569	0.00239799	0.00512556	-0.00446642	Ceruloplasmin (G2)	Non significant
P00450.H7C5N5.H7C5R1.E9PFZ2	0.044	cognitive PGS	0.000410876	0.00291877	0.00624841	-0.00542665	Ceruloplasmin (G2)	Non significant
P00450.H7C5R1	0.09775	digit symbol	0.000869217	0.00390059	0.00867039	-0.00693196	Ceruloplasmin (G3)	Non significant
P00450.H7C5R1	0.09775	verbal fluency	0.00150882	0.0052992	0.0121072	-0.00908958	Ceruloplasmin (G3)	Non significant
P00450.H7C5R1	0.09775	vocabulary	0.00204325	0.00686818	0.0157796	-0.0116931	Ceruloplasmin (G3)	Non significant
P00450.H7C5R1	0.09775	logical memory	0.000797062	0.00331212	0.00742131	-0.00582718	Ceruloplasmin (G3)	Non significant
P00450.H7C5R1	0.09775	cognitive PGS	-3.42252e-05	0.00329701	0.00655979	-0.00662824	Ceruloplasmin (G3)	Non significant
P00450.H7C5R1.E9PFZ2	0.028	digit symbol	2.18677e-05	0.00163505	0.00329197	-0.00324824	Ceruloplasmin (G5)	Non significant
P00450.H7C5R1.E9PFZ2	0.028	verbal fluency	-1.98674e-05	0.00167484	0.00332981	-0.00336954	Ceruloplasmin (G5)	Non significant
P00450.H7C5R1.E9PFZ2	0.028	vocabulary	9.43222e-05	0.0021939	0.00448212	-0.00429348	Ceruloplasmin (G5)	Non significant
P00450.H7C5R1.E9PFZ2	0.028	logical memory	0.000214454	0.00182232	0.00385909	-0.00343018	Ceruloplasmin (G5)	Non significant
P00450.H7C5R1.E9PFZ2	0.028	cognitive PGS	0.000231428	0.00225543	0.00474228	-0.00427943	Ceruloplasmin (G5)	Non significant
P00734	0.068	digit symbol	0.000590235	0.00315004	0.00689031	-0.00570984	Prothrombin	Non significant
P00734	0.068	verbal fluency	0.000551642	0.00300259	0.00655682	-0.00545353	Prothrombin	Non significant
P00734	0.068	vocabulary	0.000492378	0.00290501	0.00630241	-0.00531765	Prothrombin	Non significant
P00734	0.068	logical memory	-0.00018582	0.00207987	0.00397391	-0.00434555	Prothrombin	Non significant
P00734	0.068	cognitive PGS	-0.000880748	0.00413634	0.00739193	-0.00915342	Prothrombin	Non significant
P00734.E9PIT3	0.01525	digit symbol	0.000119701	0.00134265	0.00280501	-0.00256561	Prothrombin (G1)	Non significant
P00734.E9PIT3	0.01525	verbal fluency	4.97483e-05	0.000974659	0.00199907	-0.00189957	Prothrombin (G1)	Non significant
P00734.E9PIT3	0.01525	vocabulary	0.000135488	0.00165364	0.00344276	-0.00317179	Prothrombin (G1)	Non significant
P00734.E9PIT3	0.01525	logical memory	3.70201e-05	0.00106521	0.00216745	-0.00209341	Prothrombin (G1)	Non significant
P00734.E9PIT3	0.01525	cognitive PGS	-3.7045e-05	0.00113465	0.00223226	-0.00230635	Prothrombin (G1)	Non significant
P00734.E9PIT3.C9JV37	0.03625	digit symbol	0.000464313	0.00292392	0.00631216	-0.00538353	Prothrombin (G2)	Non significant
P00734.E9PIT3.C9JV37	0.03625	verbal fluency	0.000212807	0.00191087	0.00403455	-0.00360893	Prothrombin (G2)	Non significant
P00734.E9PIT3.C9JV37	0.03625	vocabulary	0.000421314	0.00275286	0.00592704	-0.00508441	Prothrombin (G2)	Non significant
P00734.E9PIT3.C9JV37	0.03625	logical memory	0.000127507	0.00160775	0.00334302	-0.003088	Prothrombin (G2)	Non significant
P00734.E9PIT3.C9JV37	0.03625	cognitive PGS	0.000155713	0.00174889	0.0036535	-0.00334207	Prothrombin (G2)	Non significant
P00736.F5H1V0.F5H2D0.F5H3N3.F5H6Y3.B4DPQ0	0.02275	digit symbol	-0.000101738	0.00118596	0.00227019	-0.00247367	Complement C1r subcomponent (G4)	Non significant
P00736.F5H1V0.F5H2D0.F5H3N3.F5H6Y3.B4DPQ0	0.02275	verbal fluency	-0.000186656	0.0015769	0.00296715	-0.00334046	Complement C1r subcomponent (G4)	Non significant
P00736.F5H1V0.F5H2D0.F5H3N3.F5H6Y3.B4DPQ0	0.02275	vocabulary	-0.000265301	0.00209594	0.00392658	-0.00445718	Complement C1r subcomponent (G4)	Non significant
P00736.F5H1V0.F5H2D0.F5H3N3.F5H6Y3.B4DPQ0	0.02275	logical memory	-9.45454e-05	0.00133008	0.00256562	-0.00275471	Complement C1r subcomponent (G4)	Non significant
P00736.F5H1V0.F5H2D0.F5H3N3.F5H6Y3.B4DPQ0	0.02275	cognitive PGS	-0.000259239	0.00208143	0.00390362	-0.00442209	Complement C1r subcomponent (G4)	Non significant
P00736.F5H1V0.F5H3N3.F5H6Y3.B4DPQ0	0.14725	digit symbol	-0.00143036	0.0043183	0.00720623	-0.0100669	Complement C1r subcomponent (G3)	Non significant
P00736.F5H1V0.F5H3N3.F5H6Y3.B4DPQ0	0.14725	verbal fluency	-0.000414477	0.00282286	0.00523124	-0.00606019	Complement C1r subcomponent (G3)	Non significant
P00736.F5H1V0.F5H3N3.F5H6Y3.B4DPQ0	0.14725	vocabulary	-0.00215177	0.0058908	0.00962983	-0.0139334	Complement C1r subcomponent (G3)	Non significant
P00736.F5H1V0.F5H3N3.F5H6Y3.B4DPQ0	0.14725	logical memory	-0.00129386	0.00405504	0.00681622	-0.00940393	Complement C1r subcomponent (G3)	Non significant
P00736.F5H1V0.F5H3N3.F5H6Y3.B4DPQ0	0.14725	cognitive PGS	-0.00247485	0.00672536	0.0109759	-0.0159256	Complement C1r subcomponent (G3)	Non significant
P00736.F5H1V0.F5H6Y3.B4DPQ0	0.04175	digit symbol	0.00017025	0.00163933	0.00344891	-0.00310841	Complement C1r subcomponent (G2)	Non significant
P00736.F5H1V0.F5H6Y3.B4DPQ0	0.04175	verbal fluency	-0.000433744	0.00260466	0.00477558	-0.00564307	Complement C1r subcomponent (G2)	Non significant
P00736.F5H1V0.F5H6Y3.B4DPQ0	0.04175	vocabulary	0.000216802	0.0019326	0.00408199	-0.00364839	Complement C1r subcomponent (G2)	Non significant
P00736.F5H1V0.F5H6Y3.B4DPQ0	0.04175	logical memory	5.40872e-05	0.00156186	0.0031778	-0.00306962	Complement C1r subcomponent (G2)	Non significant
P00736.F5H1V0.F5H6Y3.B4DPQ0	0.04175	cognitive PGS	-7.31516e-05	0.00175532	0.00343748	-0.00358379	Complement C1r subcomponent (G2)	Non significant
P00736.F5H2D0.B4DPQ0	0.006	digit symbol	-1.80619e-05	0.000606755	0.00119545	-0.00123157	Complement C1r subcomponent (G1)	Non significant
P00736.F5H2D0.B4DPQ0	0.006	verbal fluency	-3.06557e-05	0.000828436	0.00162622	-0.00168753	Complement C1r subcomponent (G1)	Non significant
P00736.F5H2D0.B4DPQ0	0.006	vocabulary	-1.18831e-05	0.000604814	0.00119775	-0.00122151	Complement C1r subcomponent (G1)	Non significant
P00736.F5H2D0.B4DPQ0	0.006	logical memory	-1.3165e-05	0.00051836	0.00102355	-0.00104988	Complement C1r subcomponent (G1)	Non significant
P00736.F5H2D0.B4DPQ0	0.006	cognitive PGS	-3.43917e-05	0.000662144	0.0012899	-0.00135868	Complement C1r subcomponent (G1)	Non significant
P00738.H0Y300.J3QLC9.H3BS21.J3QR68.A0A0C4DGL8.A0A087WU08	0.277	digit symbol	-0.00575286	0.0114954	0.0172379	-0.0287436	Haptoglobin (G3)	Non significant
P00738.H0Y300.J3QLC9.H3BS21.J3QR68.A0A0C4DGL8.A0A087WU08	0.277	verbal fluency	-0.00249402	0.00742393	0.0123538	-0.0173419	Haptoglobin (G3)	Non significant
P00738.H0Y300.J3QLC9.H3BS21.J3QR68.A0A0C4DGL8.A0A087WU08	0.277	vocabulary	-0.00570739	0.0119501	0.0181928	-0.0296076	Haptoglobin (G3)	Non significant
P00738.H0Y300.J3QLC9.H3BS21.J3QR68.A0A0C4DGL8.A0A087WU08	0.277	logical memory	-0.00429783	0.008561	0.0128242	-0.0214198	Haptoglobin (G3)	Non significant
P00738.H0Y300.J3QLC9.H3BS21.J3QR68.A0A0C4DGL8.A0A087WU08	0.277	cognitive PGS	-0.0058207	0.0120058	0.0181909	-0.0298323	Haptoglobin (G3)	Non significant
P00738.H0Y300.J3QLC9.J3KRH2.J3QR68	0.0135	digit symbol	-7.77664e-05	0.00115247	0.00222718	-0.00238271	Haptoglobin (G4)	Non significant
P00738.H0Y300.J3QLC9.J3KRH2.J3QR68	0.0135	verbal fluency	-4.85247e-05	0.000923569	0.00179861	-0.00189566	Haptoglobin (G4)	Non significant
P00738.H0Y300.J3QLC9.J3KRH2.J3QR68	0.0135	vocabulary	-3.21139e-05	0.00103292	0.00203373	-0.00209796	Haptoglobin (G4)	Non significant
P00738.H0Y300.J3QLC9.J3KRH2.J3QR68	0.0135	logical memory	1.43423e-05	0.000879668	0.00177368	-0.00174499	Haptoglobin (G4)	Non significant
P00738.H0Y300.J3QLC9.J3KRH2.J3QR68	0.0135	cognitive PGS	5.39346e-05	0.00134137	0.00273667	-0.0026288	Haptoglobin (G4)	Non significant
P00738.H0Y300.J3QLC9.J3QR68.A0A0C4DGL8.A0A087WU08	0.133	digit symbol	-0.00113804	0.00581191	0.0104858	-0.0127619	Haptoglobin (G1)	Non significant
P00738.H0Y300.J3QLC9.J3QR68.A0A0C4DGL8.A0A087WU08	0.133	verbal fluency	7.78676e-05	0.00438185	0.00884157	-0.00868583	Haptoglobin (G1)	Non significant
P00738.H0Y300.J3QLC9.J3QR68.A0A0C4DGL8.A0A087WU08	0.133	vocabulary	-0.000389714	0.00568857	0.0109874	-0.0117669	Haptoglobin (G1)	Non significant
P00738.H0Y300.J3QLC9.J3QR68.A0A0C4DGL8.A0A087WU08	0.133	logical memory	-0.00139874	0.00529321	0.00918769	-0.0119852	Haptoglobin (G1)	Non significant
P00738.H0Y300.J3QLC9.J3QR68.A0A0C4DGL8.A0A087WU08	0.133	cognitive PGS	-0.00184846	0.0070274	0.0122064	-0.0159033	Haptoglobin (G1)	Non significant
P00738.J3QLC9.J3QQI8.H3BMJ7.H3BS21.J3KRH2.J3KSV1	0.01725	digit symbol	-6.70524e-05	0.00122045	0.00237385	-0.00250795	Haptoglobin (G2)	Non significant
P00738.J3QLC9.J3QQI8.H3BMJ7.H3BS21.J3KRH2.J3KSV1	0.01725	verbal fluency	-6.19843e-05	0.00118287	0.00230376	-0.00242773	Haptoglobin (G2)	Non significant
P00738.J3QLC9.J3QQI8.H3BMJ7.H3BS21.J3KRH2.J3KSV1	0.01725	vocabulary	-2.71615e-05	0.00109452	0.00216188	-0.0022162	Haptoglobin (G2)	Non significant
P00738.J3QLC9.J3QQI8.H3BMJ7.H3BS21.J3KRH2.J3KSV1	0.01725	logical memory	-0.000126307	0.00142799	0.00272967	-0.00298229	Haptoglobin (G2)	Non significant
P00738.J3QLC9.J3QQI8.H3BMJ7.H3BS21.J3KRH2.J3KSV1	0.01725	cognitive PGS	-0.000114893	0.00154386	0.00297283	-0.00320262	Haptoglobin (G2)	Non significant
P00739.A0A0A0MRD9	0.00675	digit symbol	4.48443e-05	0.0007953	0.00163544	-0.00154576	Haptoglobin-related protein (G)	Non significant
P00739.A0A0A0MRD9	0.00675	verbal fluency	3.6812e-06	0.000682527	0.00136874	-0.00136137	Haptoglobin-related protein (G)	Non significant
P00739.A0A0A0MRD9	0.00675	vocabulary	-9.88577e-06	0.00054703	0.00108417	-0.00110395	Haptoglobin-related protein (G)	Non significant
P00739.A0A0A0MRD9	0.00675	logical memory	3.88918e-06	0.000493139	0.000990167	-0.000982388	Haptoglobin-related protein (G)	Non significant
P00739.A0A0A0MRD9	0.00675	cognitive PGS	1.9383e-05	0.000685273	0.00138993	-0.00135116	Haptoglobin-related protein (G)	Non significant
P00739.P00738.H0Y300.A0A0A0MRD9.J3QR68.A0A0C4DGL8.A0A087WU08	0.08375	digit symbol	-0.000506374	0.0041845	0.00786262	-0.00887537	PG 87 (HP, HPR)	Non significant
P00739.P00738.H0Y300.A0A0A0MRD9.J3QR68.A0A0C4DGL8.A0A087WU08	0.08375	verbal fluency	0.000148086	0.00381564	0.00777938	-0.0074832	PG 87 (HP, HPR)	Non significant
P00739.P00738.H0Y300.A0A0A0MRD9.J3QR68.A0A0C4DGL8.A0A087WU08	0.08375	vocabulary	-0.000147765	0.00479962	0.00945147	-0.009747	PG 87 (HP, HPR)	Non significant
P00739.P00738.H0Y300.A0A0A0MRD9.J3QR68.A0A0C4DGL8.A0A087WU08	0.08375	logical memory	-0.000848493	0.00424864	0.00764878	-0.00934577	PG 87 (HP, HPR)	Non significant
P00739.P00738.H0Y300.A0A0A0MRD9.J3QR68.A0A0C4DGL8.A0A087WU08	0.08375	cognitive PGS	-0.000461023	0.00498304	0.00950507	-0.0104271	PG 87 (HP, HPR)	Non significant
P00739.P00738.H0Y300.J3KTC3.J3QLC9.J3KRH2.J3QR68.A0A0C4DGL8	0.05525	digit symbol	0.000136802	0.00210309	0.00434298	-0.00406938	PG 84 (HP, HPR)	Non significant
P00739.P00738.H0Y300.J3KTC3.J3QLC9.J3KRH2.J3QR68.A0A0C4DGL8	0.05525	verbal fluency	-4.73852e-05	0.00200212	0.00395686	-0.00405163	PG 84 (HP, HPR)	Non significant
P00739.P00738.H0Y300.J3KTC3.J3QLC9.J3KRH2.J3QR68.A0A0C4DGL8	0.05525	vocabulary	0.000295405	0.00246456	0.00522452	-0.00463371	PG 84 (HP, HPR)	Non significant
P00739.P00738.H0Y300.J3KTC3.J3QLC9.J3KRH2.J3QR68.A0A0C4DGL8	0.05525	logical memory	0.000358524	0.00234325	0.00504502	-0.00432797	PG 84 (HP, HPR)	Non significant
P00739.P00738.H0Y300.J3KTC3.J3QLC9.J3KRH2.J3QR68.A0A0C4DGL8	0.05525	cognitive PGS	0.00101206	0.00470179	0.0104156	-0.00839152	PG 84 (HP, HPR)	Non significant
P00739.P00738.H0Y300.J3KTC3.J3QR68.A0A0C4DGL8	0.19225	digit symbol	0.00126554	0.00643738	0.0141403	-0.0116092	PG 85 (HP, HPR)	Non significant
P00739.P00738.H0Y300.J3KTC3.J3QR68.A0A0C4DGL8	0.19225	verbal fluency	0.000939279	0.00537214	0.0116836	-0.009805	PG 85 (HP, HPR)	Non significant
P00739.P00738.H0Y300.J3KTC3.J3QR68.A0A0C4DGL8	0.19225	vocabulary	0.00281176	0.00864132	0.0200944	-0.0144709	PG 85 (HP, HPR)	Non significant
P00739.P00738.H0Y300.J3KTC3.J3QR68.A0A0C4DGL8	0.19225	logical memory	0.000732275	0.00477615	0.0102846	-0.00882002	PG 85 (HP, HPR)	Non significant
P00739.P00738.H0Y300.J3KTC3.J3QR68.A0A0C4DGL8	0.19225	cognitive PGS	-0.00392137	0.0109276	0.0179338	-0.0257766	PG 85 (HP, HPR)	Non significant
P00739.P00738.H0Y300.J3QLC9.A0A0A0MRD9.H3BS21.J3QR68.A0A0C4DGL8.A0A087WU08	0.072	digit symbol	0.000219164	0.00437273	0.00896463	-0.0085263	PG 88 (HP, HPR)	Non significant
P00739.P00738.H0Y300.J3QLC9.A0A0A0MRD9.H3BS21.J3QR68.A0A0C4DGL8.A0A087WU08	0.072	verbal fluency	0.000422995	0.00387236	0.00816771	-0.00732172	PG 88 (HP, HPR)	Non significant
P00739.P00738.H0Y300.J3QLC9.A0A0A0MRD9.H3BS21.J3QR68.A0A0C4DGL8.A0A087WU08	0.072	vocabulary	0.000606072	0.00540707	0.0114202	-0.0102081	PG 88 (HP, HPR)	Non significant
P00739.P00738.H0Y300.J3QLC9.A0A0A0MRD9.H3BS21.J3QR68.A0A0C4DGL8.A0A087WU08	0.072	logical memory	-6.4443e-05	0.00265159	0.00523875	-0.00536763	PG 88 (HP, HPR)	Non significant
P00739.P00738.H0Y300.J3QLC9.A0A0A0MRD9.H3BS21.J3QR68.A0A0C4DGL8.A0A087WU08	0.072	cognitive PGS	-0.000746355	0.00503196	0.00931756	-0.0108103	PG 88 (HP, HPR)	Non significant
P00739.P00738.H0Y300.J3QLC9.A0A0A0MRD9.J3QR68.A0A0C4DGL8.A0A087WU08	0.0985	digit symbol	-0.000583583	0.00522931	0.00987503	-0.0110422	PG 86 (HP, HPR)	Non significant
P00739.P00738.H0Y300.J3QLC9.A0A0A0MRD9.J3QR68.A0A0C4DGL8.A0A087WU08	0.0985	verbal fluency	0.000225292	0.00418188	0.00858905	-0.00813847	PG 86 (HP, HPR)	Non significant
P00739.P00738.H0Y300.J3QLC9.A0A0A0MRD9.J3QR68.A0A0C4DGL8.A0A087WU08	0.0985	vocabulary	0.000245491	0.00591792	0.0120813	-0.0115903	PG 86 (HP, HPR)	Non significant
P00739.P00738.H0Y300.J3QLC9.A0A0A0MRD9.J3QR68.A0A0C4DGL8.A0A087WU08	0.0985	logical memory	-0.000821502	0.00428481	0.00774811	-0.00939112	PG 86 (HP, HPR)	Non significant
P00739.P00738.H0Y300.J3QLC9.A0A0A0MRD9.J3QR68.A0A0C4DGL8.A0A087WU08	0.0985	cognitive PGS	-0.000701114	0.00531827	0.00993543	-0.0113377	PG 86 (HP, HPR)	Non significant
P00740	0.01425	digit symbol	-1.9156e-05	0.000894338	0.00176952	-0.00180783	Coagulation factor IX	Non significant
P00740	0.01425	verbal fluency	1.73546e-05	0.000783254	0.00158386	-0.00154915	Coagulation factor IX	Non significant
P00740	0.01425	vocabulary	-5.74495e-05	0.00112169	0.00218593	-0.00230083	Coagulation factor IX	Non significant
P00740	0.01425	logical memory	0.000100097	0.00114191	0.00238392	-0.00218373	Coagulation factor IX	Non significant
P00740	0.01425	cognitive PGS	-4.72747e-05	0.00105671	0.00206615	-0.0021607	Coagulation factor IX	Non significant
P00742	0.01925	digit symbol	-4.33627e-05	0.00100651	0.00196967	-0.00205639	Coagulation factor X	Non significant
P00742	0.01925	verbal fluency	9.41519e-05	0.00119599	0.00248613	-0.00229783	Coagulation factor X	Non significant
P00742	0.01925	vocabulary	-0.000137857	0.00150375	0.00286965	-0.00314536	Coagulation factor X	Non significant
P00742	0.01925	logical memory	3.22626e-07	0.000986759	0.00197384	-0.0019732	Coagulation factor X	Non significant
P00742	0.01925	cognitive PGS	-0.00019681	0.00188444	0.00357206	-0.00396568	Coagulation factor X	Non significant
P00742.Q5JVE8.B7ZBK1	0.01775	digit symbol	-0.00011723	0.00121466	0.00231209	-0.00254655	Coagulation factor X (G)	Non significant
P00742.Q5JVE8.B7ZBK1	0.01775	verbal fluency	-0.000144905	0.00145509	0.00276527	-0.00305508	Coagulation factor X (G)	Non significant
P00742.Q5JVE8.B7ZBK1	0.01775	vocabulary	-0.000129418	0.00146045	0.00279148	-0.00305031	Coagulation factor X (G)	Non significant
P00742.Q5JVE8.B7ZBK1	0.01775	logical memory	3.84413e-05	0.000963095	0.00196463	-0.00188775	Coagulation factor X (G)	Non significant
P00742.Q5JVE8.B7ZBK1	0.01775	cognitive PGS	5.34024e-05	0.00113196	0.00231731	-0.00221051	Coagulation factor X (G)	Non significant
P00746.K7ERG9	0.01075	digit symbol	-4.46343e-05	0.000784147	0.00152366	-0.00161293	Complement factor D (G)	Non significant
P00746.K7ERG9	0.01075	verbal fluency	-9.00497e-05	0.00107182	0.00205359	-0.00223369	Complement factor D (G)	Non significant
P00746.K7ERG9	0.01075	vocabulary	-2.77274e-05	0.000683131	0.00133853	-0.00139399	Complement factor D (G)	Non significant
P00746.K7ERG9	0.01075	logical memory	-3.05385e-05	0.000753621	0.0014767	-0.00153778	Complement factor D (G)	Non significant
P00746.K7ERG9	0.01075	cognitive PGS	1.79491e-05	0.000822505	0.00166296	-0.00162706	Complement factor D (G)	Non significant
P00747	0.071	digit symbol	-0.000695651	0.00335646	0.00601726	-0.00740856	Plasminogen	Non significant
P00747	0.071	verbal fluency	0.000371061	0.00257899	0.00552903	-0.00478691	Plasminogen	Non significant
P00747	0.071	vocabulary	-0.000562395	0.00319912	0.00583585	-0.00696064	Plasminogen	Non significant
P00747	0.071	logical memory	-0.000540255	0.00281091	0.00508158	-0.00616208	Plasminogen	Non significant
P00747	0.071	cognitive PGS	-0.000599571	0.00332337	0.00604717	-0.00724631	Plasminogen	Non significant
P00747.A6PVI2.Q5TEH5	0.006	digit symbol	-1.03365e-05	0.000646317	0.0012823	-0.00130297	Plasminogen (G)	Non significant
P00747.A6PVI2.Q5TEH5	0.006	verbal fluency	1.25322e-05	0.00046052	0.000933572	-0.000908507	Plasminogen (G)	Non significant
P00747.A6PVI2.Q5TEH5	0.006	vocabulary	-8.85971e-09	0.000696302	0.00139259	-0.00139261	Plasminogen (G)	Non significant
P00747.A6PVI2.Q5TEH5	0.006	logical memory	-2.1457e-05	0.000499092	0.000976727	-0.00101964	Plasminogen (G)	Non significant
P00747.A6PVI2.Q5TEH5	0.006	cognitive PGS	-2.98317e-05	0.00077232	0.00151481	-0.00157447	Plasminogen (G)	Non significant
P00748	0.00675	digit symbol	-3.32091e-05	0.000733524	0.00143384	-0.00150026	Coagulation factor XII	Non significant
P00748	0.00675	verbal fluency	-7.05587e-06	0.00046959	0.000932125	-0.000946237	Coagulation factor XII	Non significant
P00748	0.00675	vocabulary	-3.82769e-05	0.000838755	0.00163923	-0.00171579	Coagulation factor XII	Non significant
P00748	0.00675	logical memory	-2.5349e-05	0.000570355	0.00111536	-0.00116606	Coagulation factor XII	Non significant
P00748	0.00675	cognitive PGS	2.46016e-05	0.000827511	0.00167962	-0.00163042	Coagulation factor XII	Non significant
P00751.C9JRT3.A0A0G2JH38.B4E1Z4	0.07375	digit symbol	0.000618471	0.00374775	0.00811396	-0.00687702	PG 17 (CFB, BF, BFD)	Non significant
P00751.C9JRT3.A0A0G2JH38.B4E1Z4	0.07375	verbal fluency	0.000823454	0.00410486	0.00903317	-0.00738626	PG 17 (CFB, BF, BFD)	Non significant
P00751.C9JRT3.A0A0G2JH38.B4E1Z4	0.07375	vocabulary	0.0009775	0.00525352	0.0114845	-0.00952953	PG 17 (CFB, BF, BFD)	Non significant
P00751.C9JRT3.A0A0G2JH38.B4E1Z4	0.07375	logical memory	0.00080857	0.0037801	0.00836877	-0.00675163	PG 17 (CFB, BF, BFD)	Non significant
P00751.C9JRT3.A0A0G2JH38.B4E1Z4	0.07375	cognitive PGS	-0.00025618	0.00318002	0.00610386	-0.00661622	PG 17 (CFB, BF, BFD)	Non significant
P00751.C9JRT3.B4E1Z4	0.0075	digit symbol	2.17117e-05	0.000713967	0.00144965	-0.00140622	PG 18 (BF, BFD, CFB)	Non significant
P00751.C9JRT3.B4E1Z4	0.0075	verbal fluency	2.38394e-05	0.000660043	0.00134392	-0.00129625	PG 18 (BF, BFD, CFB)	Non significant
P00751.C9JRT3.B4E1Z4	0.0075	vocabulary	2.23992e-05	0.00060691	0.00123622	-0.00119142	PG 18 (BF, BFD, CFB)	Non significant
P00751.C9JRT3.B4E1Z4	0.0075	logical memory	3.81973e-05	0.000723252	0.0014847	-0.00140831	PG 18 (BF, BFD, CFB)	Non significant
P00751.C9JRT3.B4E1Z4	0.0075	cognitive PGS	2.85468e-05	0.000782441	0.00159343	-0.00153634	PG 18 (BF, BFD, CFB)	Non significant
P00751.E7ETN3.A0A0G2JH38.B4E1Z4	0.53	digit symbol	0.010315	0.0118472	0.0340094	-0.0133793	PG 19 (CFB, BF, BFD)	Non significant
P00751.E7ETN3.A0A0G2JH38.B4E1Z4	0.53	verbal fluency	0.00892917	0.0108366	0.0306023	-0.012744	PG 19 (CFB, BF, BFD)	Non significant
P00751.E7ETN3.A0A0G2JH38.B4E1Z4	0.53	vocabulary	0.0151952	0.0161227	0.0474405	-0.0170501	PG 19 (CFB, BF, BFD)	Non significant
P00751.E7ETN3.A0A0G2JH38.B4E1Z4	0.53	logical memory	0.00852595	0.0100987	0.0287233	-0.0116714	PG 19 (CFB, BF, BFD)	Non significant
P00751.E7ETN3.A0A0G2JH38.B4E1Z4	0.53	cognitive PGS	0.0037965	0.00886156	0.0215196	-0.0139266	PG 19 (CFB, BF, BFD)	Non significant
P00751.H7C526.H7C5H1.E7ETN3.B4E1Z4	0.0255	digit symbol	0.000250905	0.00204943	0.00434977	-0.00384796	PG 20 (CFB, BF, BFD)	Non significant
P00751.H7C526.H7C5H1.E7ETN3.B4E1Z4	0.0255	verbal fluency	0.000285973	0.00219131	0.0046686	-0.00409666	PG 20 (CFB, BF, BFD)	Non significant
P00751.H7C526.H7C5H1.E7ETN3.B4E1Z4	0.0255	vocabulary	0.000220394	0.00213904	0.00449848	-0.00405769	PG 20 (CFB, BF, BFD)	Non significant
P00751.H7C526.H7C5H1.E7ETN3.B4E1Z4	0.0255	logical memory	0.000192087	0.00179285	0.00377779	-0.00339362	PG 20 (CFB, BF, BFD)	Non significant
P00751.H7C526.H7C5H1.E7ETN3.B4E1Z4	0.0255	cognitive PGS	7.52645e-05	0.00155705	0.00318937	-0.00303884	PG 20 (CFB, BF, BFD)	Non significant
P00751.H7C5H1.E7ETN3.A0A0G2JH38.B4E1Z4	0.011	digit symbol	-1.32055e-05	0.000844835	0.00167646	-0.00170288	PG 21 (CFB, BF, BFD)	Non significant
P00751.H7C5H1.E7ETN3.A0A0G2JH38.B4E1Z4	0.011	verbal fluency	-2.91495e-05	0.000886254	0.00174336	-0.00180166	PG 21 (CFB, BF, BFD)	Non significant
P00751.H7C5H1.E7ETN3.A0A0G2JH38.B4E1Z4	0.011	vocabulary	-3.70203e-05	0.0010956	0.00215418	-0.00222823	PG 21 (CFB, BF, BFD)	Non significant
P00751.H7C5H1.E7ETN3.A0A0G2JH38.B4E1Z4	0.011	logical memory	-1.63907e-05	0.000698655	0.00138092	-0.0014137	PG 21 (CFB, BF, BFD)	Non significant
P00751.H7C5H1.E7ETN3.A0A0G2JH38.B4E1Z4	0.011	cognitive PGS	-1.31564e-05	0.00106896	0.00212477	-0.00215108	PG 21 (CFB, BF, BFD)	Non significant
P00751.H7C5H1.E7ETN3.B4E1Z4	0.12475	digit symbol	0.00214851	0.00672409	0.0155967	-0.0112997	PG 22 (CFB, BF, BFD)	Non significant
P00751.H7C5H1.E7ETN3.B4E1Z4	0.12475	verbal fluency	0.00162336	0.00542454	0.0124724	-0.00922573	PG 22 (CFB, BF, BFD)	Non significant
P00751.H7C5H1.E7ETN3.B4E1Z4	0.12475	vocabulary	0.00232071	0.00745645	0.0172336	-0.0125922	PG 22 (CFB, BF, BFD)	Non significant
P00751.H7C5H1.E7ETN3.B4E1Z4	0.12475	logical memory	0.00179944	0.00566666	0.0131328	-0.00953387	PG 22 (CFB, BF, BFD)	Non significant
P00751.H7C5H1.E7ETN3.B4E1Z4	0.12475	cognitive PGS	0.000372038	0.00405183	0.0084757	-0.00773162	PG 22 (CFB, BF, BFD)	Non significant
P00915.E5RH81.E5RFE7.E5RHP7.H0YBE2.E5RJF6.E5RJI8	0.2145	digit symbol	-0.0034115	0.00759492	0.0117783	-0.0186013	Carbonic anhydrase 1 (G)	Non significant
P00915.E5RH81.E5RFE7.E5RHP7.H0YBE2.E5RJF6.E5RJI8	0.2145	verbal fluency	-0.00441914	0.00937649	0.0143338	-0.0231721	Carbonic anhydrase 1 (G)	Non significant
P00915.E5RH81.E5RFE7.E5RHP7.H0YBE2.E5RJF6.E5RJI8	0.2145	vocabulary	-0.00417514	0.00903612	0.0138971	-0.0222474	Carbonic anhydrase 1 (G)	Non significant
P00915.E5RH81.E5RFE7.E5RHP7.H0YBE2.E5RJF6.E5RJI8	0.2145	logical memory	-0.00110948	0.0042777	0.00744591	-0.00966488	Carbonic anhydrase 1 (G)	Non significant
P00915.E5RH81.E5RFE7.E5RHP7.H0YBE2.E5RJF6.E5RJI8	0.2145	cognitive PGS	-0.000267887	0.00515601	0.0100441	-0.0105799	Carbonic anhydrase 1 (G)	Non significant
P01008	0.064	digit symbol	-0.000687815	0.0036307	0.00657358	-0.00794921	Antithrombin-III	Non significant
P01008	0.064	verbal fluency	-0.000233787	0.00246925	0.00470472	-0.00517229	Antithrombin-III	Non significant
P01008	0.064	vocabulary	-0.000989324	0.00461117	0.00823301	-0.0102117	Antithrombin-III	Non significant
P01008	0.064	logical memory	-0.000522733	0.00287765	0.00523257	-0.00627804	Antithrombin-III	Non significant
P01008	0.064	cognitive PGS	0.000165635	0.00284462	0.00585487	-0.0055236	Antithrombin-III	Non significant
P01008.Q8TCE1	1	digit symbol	-0.0397485	0.00954689	-0.0206548	-0.0588423	Antithrombin-III (G)	Significant
P01008.Q8TCE1	1	verbal fluency	-0.0188892	0.00960129	0.000313391	-0.0380918	Antithrombin-III (G)	Non significant
P01008.Q8TCE1	1	vocabulary	-0.0472721	0.0104261	-0.0264199	-0.0681243	Antithrombin-III (G)	Significant
P01008.Q8TCE1	1	logical memory	-0.0304862	0.00873106	-0.0130241	-0.0479483	Antithrombin-III (G)	Significant
P01008.Q8TCE1	1	cognitive PGS	-0.020559	0.0109917	0.00142439	-0.0425423	Antithrombin-III (G)	Non significant
P01009	0.007	digit symbol	1.47008e-05	0.000765532	0.00154577	-0.00151636	Alpha-1-antitrypsin	Non significant
P01009	0.007	verbal fluency	-3.42309e-06	0.000501141	0.000998858	-0.0010057	Alpha-1-antitrypsin	Non significant
P01009	0.007	vocabulary	4.08142e-05	0.000767568	0.00157595	-0.00149432	Alpha-1-antitrypsin	Non significant
P01009	0.007	logical memory	-2.52857e-06	0.00034506	0.00068759	-0.000692648	Alpha-1-antitrypsin	Non significant
P01009	0.007	cognitive PGS	2.36685e-05	0.000776075	0.00157582	-0.00152848	Alpha-1-antitrypsin	Non significant
P01009.A0A024R6I7	0.022	digit symbol	-0.000122217	0.00179309	0.00346396	-0.00370839	Alpha-1-antitrypsin (G4)	Non significant
P01009.A0A024R6I7	0.022	verbal fluency	-0.000153027	0.00192026	0.0036875	-0.00399355	Alpha-1-antitrypsin (G4)	Non significant
P01009.A0A024R6I7	0.022	vocabulary	-6.87736e-05	0.0018657	0.00366263	-0.00380018	Alpha-1-antitrypsin (G4)	Non significant
P01009.A0A024R6I7	0.022	logical memory	-0.000101973	0.00167247	0.00324296	-0.00344691	Alpha-1-antitrypsin (G4)	Non significant
P01009.A0A024R6I7	0.022	cognitive PGS	-0.000187998	0.00212003	0.00405205	-0.00442805	Alpha-1-antitrypsin (G4)	Non significant
P01009.A0A0G2JRN3.A0A024R6I7	0.1335	digit symbol	-0.00204278	0.00623626	0.0104297	-0.0145153	Alpha-1-antitrypsin (G1)	Non significant
P01009.A0A0G2JRN3.A0A024R6I7	0.1335	verbal fluency	-0.00202935	0.00634432	0.0106593	-0.014718	Alpha-1-antitrypsin (G1)	Non significant
P01009.A0A0G2JRN3.A0A024R6I7	0.1335	vocabulary	-0.00128258	0.00486305	0.00844352	-0.0110087	Alpha-1-antitrypsin (G1)	Non significant
P01009.A0A0G2JRN3.A0A024R6I7	0.1335	logical memory	-0.00154609	0.00497702	0.00840796	-0.0115001	Alpha-1-antitrypsin (G1)	Non significant
P01009.A0A0G2JRN3.A0A024R6I7	0.1335	cognitive PGS	-8.76596e-06	0.0043264	0.00864403	-0.00866156	Alpha-1-antitrypsin (G1)	Non significant
P01009.A0A0G2JRN3.G3V2B9.A0A024R6I7	0.44525	digit symbol	-0.0096645	0.0124913	0.0153181	-0.0346471	Alpha-1-antitrypsin (G2)	Non significant
P01009.A0A0G2JRN3.G3V2B9.A0A024R6I7	0.44525	verbal fluency	-0.00921563	0.0122909	0.0153661	-0.0337973	Alpha-1-antitrypsin (G2)	Non significant
P01009.A0A0G2JRN3.G3V2B9.A0A024R6I7	0.44525	vocabulary	-0.00609106	0.00948442	0.0128778	-0.0250599	Alpha-1-antitrypsin (G2)	Non significant
P01009.A0A0G2JRN3.G3V2B9.A0A024R6I7	0.44525	logical memory	-0.00499705	0.00776417	0.0105313	-0.0205254	Alpha-1-antitrypsin (G2)	Non significant
P01009.A0A0G2JRN3.G3V2B9.A0A024R6I7	0.44525	cognitive PGS	-0.00597376	0.00999122	0.0140087	-0.0259562	Alpha-1-antitrypsin (G2)	Non significant
P01009.A0A0G2JRN3.G3V5R8.G3V387.A0A024R6I7.G3V544.A0A0B4J278	0.2735	digit symbol	-0.00455316	0.00901027	0.0134674	-0.0225737	Alpha-1-antitrypsin (G3)	Non significant
P01009.A0A0G2JRN3.G3V5R8.G3V387.A0A024R6I7.G3V544.A0A0B4J278	0.2735	verbal fluency	-0.00564879	0.0104066	0.0151643	-0.0264619	Alpha-1-antitrypsin (G3)	Non significant
P01009.A0A0G2JRN3.G3V5R8.G3V387.A0A024R6I7.G3V544.A0A0B4J278	0.2735	vocabulary	-0.00238258	0.00680757	0.0112326	-0.0159977	Alpha-1-antitrypsin (G3)	Non significant
P01009.A0A0G2JRN3.G3V5R8.G3V387.A0A024R6I7.G3V544.A0A0B4J278	0.2735	logical memory	0.000417376	0.00450474	0.00942685	-0.0085921	Alpha-1-antitrypsin (G3)	Non significant
P01009.A0A0G2JRN3.G3V5R8.G3V387.A0A024R6I7.G3V544.A0A0B4J278	0.2735	cognitive PGS	-0.000291796	0.00584547	0.0113992	-0.0119827	Alpha-1-antitrypsin (G3)	Non significant
P01009.P20848.A0A024R6I7.A0A0G2JPK4	0.235	digit symbol	-0.00225392	0.00667054	0.0110872	-0.015595	PG 50 (SERPINA1, SERPINA2, ATR, …)	Non significant
P01009.P20848.A0A024R6I7.A0A0G2JPK4	0.235	verbal fluency	-0.0049341	0.0102581	0.0155822	-0.0254503	PG 50 (SERPINA1, SERPINA2, ATR, …)	Non significant
P01009.P20848.A0A024R6I7.A0A0G2JPK4	0.235	vocabulary	-0.00108414	0.00597995	0.0108758	-0.013044	PG 50 (SERPINA1, SERPINA2, ATR, …)	Non significant
P01009.P20848.A0A024R6I7.A0A0G2JPK4	0.235	logical memory	-0.000842532	0.00445359	0.00806465	-0.00974971	PG 50 (SERPINA1, SERPINA2, ATR, …)	Non significant
P01009.P20848.A0A024R6I7.A0A0G2JPK4	0.235	cognitive PGS	0.000974483	0.00630157	0.0135776	-0.0116287	PG 50 (SERPINA1, SERPINA2, ATR, …)	Non significant
P01011.A0A087WY93.G3V3A0	0.20075	digit symbol	-0.00357106	0.00801391	0.0124568	-0.0195989	Alpha-1-antichymotrypsin (G1)	Non significant
P01011.A0A087WY93.G3V3A0	0.20075	verbal fluency	-0.00177302	0.00534328	0.00891355	-0.0124596	Alpha-1-antichymotrypsin (G1)	Non significant
P01011.A0A087WY93.G3V3A0	0.20075	vocabulary	-0.00396784	0.00889959	0.0138313	-0.021767	Alpha-1-antichymotrypsin (G1)	Non significant
P01011.A0A087WY93.G3V3A0	0.20075	logical memory	-0.00124357	0.00421523	0.00718688	-0.00967402	Alpha-1-antichymotrypsin (G1)	Non significant
P01011.A0A087WY93.G3V3A0	0.20075	cognitive PGS	-0.00242652	0.00665076	0.010875	-0.015728	Alpha-1-antichymotrypsin (G1)	Non significant
P01011.G3V3A0	0.025	digit symbol	0.000153235	0.00183706	0.00382735	-0.00352088	Alpha-1-antichymotrypsin (G4)	Non significant
P01011.G3V3A0	0.025	verbal fluency	0.00027776	0.0022501	0.00477796	-0.00422244	Alpha-1-antichymotrypsin (G4)	Non significant
P01011.G3V3A0	0.025	vocabulary	0.000232603	0.00241123	0.00505506	-0.00458985	Alpha-1-antichymotrypsin (G4)	Non significant
P01011.G3V3A0	0.025	logical memory	-1.78295e-05	0.00121602	0.00241422	-0.00244988	Alpha-1-antichymotrypsin (G4)	Non significant
P01011.G3V3A0	0.025	cognitive PGS	-6.08973e-05	0.00147967	0.00289845	-0.00302024	Alpha-1-antichymotrypsin (G4)	Non significant
P01011.G3V595	0.01375	digit symbol	4.2898e-05	0.00123685	0.00251659	-0.00243079	Alpha-1-antichymotrypsin (G5)	Non significant
P01011.G3V595	0.01375	verbal fluency	8.8984e-05	0.00147532	0.00303963	-0.00286166	Alpha-1-antichymotrypsin (G5)	Non significant
P01011.G3V595	0.01375	vocabulary	-1.6294e-06	0.00125621	0.0025108	-0.00251406	Alpha-1-antichymotrypsin (G5)	Non significant
P01011.G3V595	0.01375	logical memory	-1.08399e-05	0.000806302	0.00160176	-0.00162344	Alpha-1-antichymotrypsin (G5)	Non significant
P01011.G3V595	0.01375	cognitive PGS	-9.41689e-05	0.00145105	0.00280794	-0.00299628	Alpha-1-antichymotrypsin (G5)	Non significant
P01011.G3V595.A0A087WY93.G3V3A0	0.0165	digit symbol	-5.34686e-05	0.00115572	0.00225797	-0.00236491	Alpha-1-antichymotrypsin (G2)	Non significant
P01011.G3V595.A0A087WY93.G3V3A0	0.0165	verbal fluency	-3.98171e-05	0.0012552	0.00247058	-0.00255022	Alpha-1-antichymotrypsin (G2)	Non significant
P01011.G3V595.A0A087WY93.G3V3A0	0.0165	vocabulary	-0.000131644	0.00153442	0.00293719	-0.00320048	Alpha-1-antichymotrypsin (G2)	Non significant
P01011.G3V595.A0A087WY93.G3V3A0	0.0165	logical memory	-0.00014895	0.00160112	0.00305328	-0.00335118	Alpha-1-antichymotrypsin (G2)	Non significant
P01011.G3V595.A0A087WY93.G3V3A0	0.0165	cognitive PGS	-7.96072e-05	0.00132993	0.00258025	-0.00273946	Alpha-1-antichymotrypsin (G2)	Non significant
P01011.G3V595.G3V3A0	0.01625	digit symbol	-9.37396e-05	0.00136946	0.00264519	-0.00283267	Alpha-1-antichymotrypsin (G3)	Non significant
P01011.G3V595.G3V3A0	0.01625	verbal fluency	-0.000106159	0.0013013	0.00249645	-0.00270877	Alpha-1-antichymotrypsin (G3)	Non significant
P01011.G3V595.G3V3A0	0.01625	vocabulary	-0.000139868	0.00184651	0.00355316	-0.0038329	Alpha-1-antichymotrypsin (G3)	Non significant
P01011.G3V595.G3V3A0	0.01625	logical memory	-8.04448e-05	0.00121833	0.00235621	-0.0025171	Alpha-1-antichymotrypsin (G3)	Non significant
P01011.G3V595.G3V3A0	0.01625	cognitive PGS	-5.33911e-05	0.00128114	0.00250888	-0.00261566	Alpha-1-antichymotrypsin (G3)	Non significant
P01019	0.978	digit symbol	0.0184197	0.00893469	0.0362891	0.00055032	Angiotensinogen	Significant
P01019	0.978	verbal fluency	0.00959238	0.00895126	0.0274949	-0.00831014	Angiotensinogen	Non significant
P01019	0.978	vocabulary	0.0260626	0.0105496	0.0471618	0.00496336	Angiotensinogen	Significant
P01019	0.978	logical memory	0.0201879	0.00878254	0.0377529	0.00262279	Angiotensinogen	Significant
P01019	0.978	cognitive PGS	0.0326249	0.0115768	0.0557786	0.0094713	Angiotensinogen	Significant
P01023	0.57725	digit symbol	-0.0204354	0.0214692	0.022503	-0.0633738	Alpha-2-macroglobulin	Non significant
P01023	0.57725	verbal fluency	-0.0153738	0.0170502	0.0187267	-0.0494742	Alpha-2-macroglobulin	Non significant
P01023	0.57725	vocabulary	-0.0159869	0.0193246	0.0226623	-0.0546361	Alpha-2-macroglobulin	Non significant
P01023	0.57725	logical memory	-0.00434694	0.00914361	0.0139403	-0.0226342	Alpha-2-macroglobulin	Non significant
P01023	0.57725	cognitive PGS	0.010921	0.0174913	0.0459037	-0.0240617	Alpha-2-macroglobulin	Non significant
P01023.F5H1E8.F8W7L3	0.1035	digit symbol	-0.00152288	0.00547935	0.00943582	-0.0124816	Alpha-2-macroglobulin (G2)	Non significant
P01023.F5H1E8.F8W7L3	0.1035	verbal fluency	-0.0016046	0.00557188	0.00953916	-0.0127484	Alpha-2-macroglobulin (G2)	Non significant
P01023.F5H1E8.F8W7L3	0.1035	vocabulary	-0.000785694	0.00415587	0.00752605	-0.00909743	Alpha-2-macroglobulin (G2)	Non significant
P01023.F5H1E8.F8W7L3	0.1035	logical memory	-0.000299848	0.00281929	0.00533873	-0.00593843	Alpha-2-macroglobulin (G2)	Non significant
P01023.F5H1E8.F8W7L3	0.1035	cognitive PGS	0.000770764	0.00458957	0.00994991	-0.00840838	Alpha-2-macroglobulin (G2)	Non significant
P01023.F8W7L3	0.189	digit symbol	-0.00331644	0.00962	0.0159236	-0.0225564	Alpha-2-macroglobulin (G1)	Non significant
P01023.F8W7L3	0.189	verbal fluency	-0.00169191	0.00726502	0.0128381	-0.016222	Alpha-2-macroglobulin (G1)	Non significant
P01023.F8W7L3	0.189	vocabulary	-0.00195151	0.00827429	0.0145971	-0.0185001	Alpha-2-macroglobulin (G1)	Non significant
P01023.F8W7L3	0.189	logical memory	-0.000394452	0.00465417	0.0089139	-0.0097028	Alpha-2-macroglobulin (G1)	Non significant
P01023.F8W7L3	0.189	cognitive PGS	0.00153487	0.00989028	0.0213154	-0.0182457	Alpha-2-macroglobulin (G1)	Non significant
P01023.H0YFH1	0.8415	digit symbol	-0.0349474	0.0207105	0.00647354	-0.0763684	Alpha-2-macroglobulin (G3)	Non significant
P01023.H0YFH1	0.8415	verbal fluency	-0.0256563	0.0169192	0.00818219	-0.0594948	Alpha-2-macroglobulin (G3)	Non significant
P01023.H0YFH1	0.8415	vocabulary	-0.0282246	0.0198872	0.0115498	-0.067999	Alpha-2-macroglobulin (G3)	Non significant
P01023.H0YFH1	0.8415	logical memory	-0.00625109	0.0101873	0.0141236	-0.0266257	Alpha-2-macroglobulin (G3)	Non significant
P01023.H0YFH1	0.8415	cognitive PGS	0.012597	0.0180771	0.0487512	-0.0235572	Alpha-2-macroglobulin (G3)	Non significant
P01023.P20742	0.654	digit symbol	-0.0267001	0.0232169	0.0197337	-0.0731339	PG 73 (A2M, CPAMD5, PZP, ...)	Non significant
P01023.P20742	0.654	verbal fluency	-0.0158574	0.0165454	0.0172334	-0.0489482	PG 73 (A2M, CPAMD5, PZP, ...)	Non significant
P01023.P20742	0.654	vocabulary	-0.0211911	0.0208903	0.0205896	-0.0629717	PG 73 (A2M, CPAMD5, PZP, ...)	Non significant
P01023.P20742	0.654	logical memory	-0.0107029	0.0115625	0.012422	-0.0338279	PG 73 (A2M, CPAMD5, PZP, ...)	Non significant
P01023.P20742	0.654	cognitive PGS	-2.86131e-05	0.0141448	0.028261	-0.0283182	PG 73 (A2M, CPAMD5, PZP, ...)	Non significant
P01024	0.1005	digit symbol	-0.000658348	0.00526061	0.00986287	-0.0111796	Complement C3	Non significant
P01024	0.1005	verbal fluency	-0.00178088	0.00701719	0.0122535	-0.0158153	Complement C3	Non significant
P01024	0.1005	vocabulary	-0.000482523	0.00597959	0.0114767	-0.0124417	Complement C3	Non significant
P01024	0.1005	logical memory	-5.27304e-05	0.0035841	0.00711547	-0.00722093	Complement C3	Non significant
P01024	0.1005	cognitive PGS	0.000517013	0.00467774	0.00987249	-0.00883846	Complement C3	Non significant
P01024.M0QXZ3	0.06475	digit symbol	-0.000787099	0.00420253	0.00761796	-0.00919216	Complement C3 (G2)	Non significant
P01024.M0QXZ3	0.06475	verbal fluency	-0.00100526	0.0047797	0.00855415	-0.0105647	Complement C3 (G2)	Non significant
P01024.M0QXZ3	0.06475	vocabulary	-0.000838683	0.00462608	0.00841347	-0.0100908	Complement C3 (G2)	Non significant
P01024.M0QXZ3	0.06475	logical memory	-0.000338309	0.00263262	0.00492694	-0.00560356	Complement C3 (G2)	Non significant
P01024.M0QXZ3	0.06475	cognitive PGS	-0.0005898	0.00409154	0.00759329	-0.00877289	Complement C3 (G2)	Non significant
P01024.M0QYC8	0.07825	digit symbol	-0.000683297	0.00432868	0.00797407	-0.00934066	Complement C3 (G1)	Non significant
P01024.M0QYC8	0.07825	verbal fluency	-0.00117513	0.00536709	0.00955904	-0.0119093	Complement C3 (G1)	Non significant
P01024.M0QYC8	0.07825	vocabulary	-0.000468631	0.0044554	0.00844217	-0.00937943	Complement C3 (G1)	Non significant
P01024.M0QYC8	0.07825	logical memory	-0.000504894	0.00340238	0.00629986	-0.00730965	Complement C3 (G1)	Non significant
P01024.M0QYC8	0.07825	cognitive PGS	4.57424e-05	0.00422226	0.00849027	-0.00839878	Complement C3 (G1)	Non significant
P01024.M0R0Q9	0.9855	digit symbol	-0.0295958	0.0103518	-0.00889219	-0.0502994	Complement C3 (G4)	Significant
P01024.M0R0Q9	0.9855	verbal fluency	-0.0340482	0.0109502	-0.0121477	-0.0559486	Complement C3 (G4)	Significant
P01024.M0R0Q9	0.9855	vocabulary	-0.0430348	0.0122133	-0.0186082	-0.0674613	Complement C3 (G4)	Significant
P01024.M0R0Q9	0.9855	logical memory	-0.0124654	0.00890598	0.00534657	-0.0302774	Complement C3 (G4)	Non significant
P01024.M0R0Q9	0.9855	cognitive PGS	0.00566006	0.0114194	0.0284989	-0.0171787	Complement C3 (G4)	Non significant
P01024.M0R1Q1	0.04325	digit symbol	0.000313768	0.00244525	0.00520426	-0.00457673	Complement C3 (G3)	Non significant
P01024.M0R1Q1	0.04325	verbal fluency	-1.12841e-05	0.00188665	0.00376202	-0.00378458	Complement C3 (G3)	Non significant
P01024.M0R1Q1	0.04325	vocabulary	0.000219071	0.00239567	0.00501042	-0.00457228	Complement C3 (G3)	Non significant
P01024.M0R1Q1	0.04325	logical memory	-9.1776e-05	0.00186085	0.00362992	-0.00381347	Complement C3 (G3)	Non significant
P01024.M0R1Q1	0.04325	cognitive PGS	0.000623393	0.00388235	0.0083881	-0.00714132	Complement C3 (G3)	Non significant
P01031	0.535	digit symbol	-0.00899101	0.0103486	0.0117062	-0.0296882	Complement C5	Non significant
P01031	0.535	verbal fluency	-0.0103243	0.0113846	0.0124448	-0.0330934	Complement C5	Non significant
P01031	0.535	vocabulary	-0.00812212	0.0100323	0.0119424	-0.0281866	Complement C5	Non significant
P01031	0.535	logical memory	-0.00221936	0.00606467	0.00990998	-0.0143487	Complement C5	Non significant
P01031	0.535	cognitive PGS	0.00761545	0.010016	0.0276474	-0.0124165	Complement C5	Non significant
P01042	0.027	digit symbol	2.89078e-05	0.00132384	0.00267658	-0.00261877	Kininogen-1	Non significant
P01042	0.027	verbal fluency	-6.7491e-05	0.00138394	0.00270039	-0.00283537	Kininogen-1	Non significant
P01042	0.027	vocabulary	-7.88951e-05	0.00163319	0.00318749	-0.00334528	Kininogen-1	Non significant
P01042	0.027	logical memory	0.000143233	0.00150928	0.00316179	-0.00287533	Kininogen-1	Non significant
P01042	0.027	cognitive PGS	0.00035093	0.00275768	0.00586629	-0.00516443	Kininogen-1	Non significant
P01344	0.153	digit symbol	0.00032621	0.00269455	0.00571531	-0.00506289	Insulin-like growth factor 2	Non significant
P01344	0.153	verbal fluency	0.00154194	0.00454051	0.010623	-0.00753907	Insulin-like growth factor 2	Non significant
P01344	0.153	vocabulary	0.00263919	0.00680186	0.0162429	-0.0109645	Insulin-like growth factor 2	Non significant
P01344	0.153	logical memory	0.0018501	0.00507561	0.0120013	-0.00830112	Insulin-like growth factor 2	Non significant
P01344	0.153	cognitive PGS	-0.000458688	0.00347709	0.00649548	-0.00741286	Insulin-like growth factor 2	Non significant
P01591.C9JA05.D6RHJ6.D6RD17	0.0355	digit symbol	0.000381958	0.00251041	0.00540277	-0.00463886	Immunoglobulin J chain (G2)	Non significant
P01591.C9JA05.D6RHJ6.D6RD17	0.0355	verbal fluency	0.000333436	0.00232599	0.00498541	-0.00431854	Immunoglobulin J chain (G2)	Non significant
P01591.C9JA05.D6RHJ6.D6RD17	0.0355	vocabulary	0.000425085	0.00297667	0.00637843	-0.00552826	Immunoglobulin J chain (G2)	Non significant
P01591.C9JA05.D6RHJ6.D6RD17	0.0355	logical memory	-3.73359e-05	0.00155941	0.00308148	-0.00315615	Immunoglobulin J chain (G2)	Non significant
P01591.C9JA05.D6RHJ6.D6RD17	0.0355	cognitive PGS	7.00421e-05	0.00196098	0.003992	-0.00385191	Immunoglobulin J chain (G2)	Non significant
P01591.D6RD17	0.018	digit symbol	-7.52492e-05	0.00133693	0.00259861	-0.00274911	Immunoglobulin J chain (G3)	Non significant
P01591.D6RD17	0.018	verbal fluency	4.84362e-05	0.00109397	0.00223637	-0.0021395	Immunoglobulin J chain (G3)	Non significant
P01591.D6RD17	0.018	vocabulary	3.43329e-05	0.00149258	0.0030195	-0.00295083	Immunoglobulin J chain (G3)	Non significant
P01591.D6RD17	0.018	logical memory	5.52553e-05	0.00103494	0.00212514	-0.00201463	Immunoglobulin J chain (G3)	Non significant
P01591.D6RD17	0.018	cognitive PGS	-4.84339e-05	0.00130887	0.0025693	-0.00266617	Immunoglobulin J chain (G3)	Non significant
P01591.D6RHJ6.D6RD17	0.02275	digit symbol	0.00011527	0.00140303	0.00292133	-0.00269079	Immunoglobulin J chain (G1)	Non significant
P01591.D6RHJ6.D6RD17	0.02275	verbal fluency	0.000235231	0.00188717	0.00400957	-0.0035391	Immunoglobulin J chain (G1)	Non significant
P01591.D6RHJ6.D6RD17	0.02275	vocabulary	0.000209266	0.00195824	0.00412574	-0.00370721	Immunoglobulin J chain (G1)	Non significant
P01591.D6RHJ6.D6RD17	0.02275	logical memory	9.16164e-05	0.00121846	0.00252854	-0.00234531	Immunoglobulin J chain (G1)	Non significant
P01591.D6RHJ6.D6RD17	0.02275	cognitive PGS	-4.0168e-05	0.00164805	0.00325593	-0.00333627	Immunoglobulin J chain (G1)	Non significant
P01594.P01593	0.03425	digit symbol	-0.000287585	0.0021051	0.00392262	-0.00449779	PG 93 (IGKV1-33, IGKV1D-33)	Non significant
P01594.P01593	0.03425	verbal fluency	-0.000145248	0.00149941	0.00285358	-0.00314408	PG 93 (IGKV1-33, IGKV1D-33)	Non significant
P01594.P01593	0.03425	vocabulary	-0.000338561	0.00230246	0.00426636	-0.00494348	PG 93 (IGKV1-33, IGKV1D-33)	Non significant
P01594.P01593	0.03425	logical memory	6.68749e-05	0.00143504	0.00293695	-0.0028032	PG 93 (IGKV1-33, IGKV1D-33)	Non significant
P01594.P01593	0.03425	cognitive PGS	0.000233161	0.00194512	0.00412341	-0.00365709	PG 93 (IGKV1-33, IGKV1D-33)	Non significant
P01602	0.01975	digit symbol	-0.000152248	0.0014404	0.00272855	-0.00303304	Immunoglobulin kappa variable 1-5	Non significant
P01602	0.01975	verbal fluency	-8.84432e-05	0.00128062	0.0024728	-0.00264969	Immunoglobulin kappa variable 1-5	Non significant
P01602	0.01975	vocabulary	-0.000179837	0.00173898	0.00329812	-0.0036578	Immunoglobulin kappa variable 1-5	Non significant
P01602	0.01975	logical memory	-0.000147407	0.00139395	0.00264049	-0.0029353	Immunoglobulin kappa variable 1-5	Non significant
P01602	0.01975	cognitive PGS	-0.000106101	0.00148844	0.00287078	-0.00308298	Immunoglobulin kappa variable 1-5	Non significant
P01611.A0A0C4DH72.P01597.P04432.A0A0C4DH73	0.00825	digit symbol	4.31522e-05	0.000891804	0.00182676	-0.00174046	PG 23 (IGKV1-12, IGKV1-39, IGKV1D-12, ...)	Non significant
P01611.A0A0C4DH72.P01597.P04432.A0A0C4DH73	0.00825	verbal fluency	-2.50857e-06	0.000668743	0.00133498	-0.00133999	PG 23 (IGKV1-12, IGKV1-39, IGKV1D-12, ...)	Non significant
P01611.A0A0C4DH72.P01597.P04432.A0A0C4DH73	0.00825	vocabulary	5.38558e-05	0.00088929	0.00183244	-0.00172472	PG 23 (IGKV1-12, IGKV1-39, IGKV1D-12, ...)	Non significant
P01611.A0A0C4DH72.P01597.P04432.A0A0C4DH73	0.00825	logical memory	2.2782e-05	0.000631779	0.00128634	-0.00124078	PG 23 (IGKV1-12, IGKV1-39, IGKV1D-12, ...)	Non significant
P01611.A0A0C4DH72.P01597.P04432.A0A0C4DH73	0.00825	cognitive PGS	3.90124e-05	0.00100929	0.00205759	-0.00197956	PG 23 (IGKV1-12, IGKV1-39, IGKV1D-12, ...)	Non significant
P01619	0.0255	digit symbol	-9.81171e-06	0.00159329	0.00317678	-0.0031964	Immunoglobulin kappa variable 3-20	Non significant
P01619	0.0255	verbal fluency	0.000206257	0.00191622	0.0040387	-0.00362618	Immunoglobulin kappa variable 3-20	Non significant
P01619	0.0255	vocabulary	1.21508e-05	0.00173324	0.00347863	-0.00345433	Immunoglobulin kappa variable 3-20	Non significant
P01619	0.0255	logical memory	-2.67231e-05	0.00137782	0.00272891	-0.00278236	Immunoglobulin kappa variable 3-20	Non significant
P01619	0.0255	cognitive PGS	3.94511e-05	0.00202995	0.00409935	-0.00402044	Immunoglobulin kappa variable 3-20	Non significant
P01619.A0A0C4DH25	0.03625	digit symbol	0.000323045	0.00217628	0.00467561	-0.00402952	PG 97 (IGKV3-20, IGKV3D-20)	Non significant
P01619.A0A0C4DH25	0.03625	verbal fluency	0.000159293	0.0016509	0.00346108	-0.0031425	PG 97 (IGKV3-20, IGKV3D-20)	Non significant
P01619.A0A0C4DH25	0.03625	vocabulary	2.36171e-05	0.00155734	0.0031383	-0.00309107	PG 97 (IGKV3-20, IGKV3D-20)	Non significant
P01619.A0A0C4DH25	0.03625	logical memory	0.000102008	0.0015837	0.00326941	-0.00306539	PG 97 (IGKV3-20, IGKV3D-20)	Non significant
P01619.A0A0C4DH25	0.03625	cognitive PGS	-0.000447649	0.0028905	0.00533335	-0.00622865	PG 97 (IGKV3-20, IGKV3D-20)	Non significant
P01699.P01700	0.0645	digit symbol	0.000590253	0.00290356	0.00639738	-0.00521687	PG 24 (IGLV1-44, IGLV1-47)	Non significant
P01699.P01700	0.0645	verbal fluency	0.000305887	0.00217481	0.00465552	-0.00404374	PG 24 (IGLV1-44, IGLV1-47)	Non significant
P01699.P01700	0.0645	vocabulary	0.000816579	0.00368392	0.00818442	-0.00655126	PG 24 (IGLV1-44, IGLV1-47)	Non significant
P01699.P01700	0.0645	logical memory	-8.08004e-05	0.00178131	0.00348182	-0.00364342	PG 24 (IGLV1-44, IGLV1-47)	Non significant
P01699.P01700	0.0645	cognitive PGS	0.000890654	0.00413439	0.00915943	-0.00737812	PG 24 (IGLV1-44, IGLV1-47)	Non significant
P01700	0.0395	digit symbol	0.000511755	0.00296494	0.00644164	-0.00541813	Immunoglobulin lambda variable 1-47	Non significant
P01700	0.0395	verbal fluency	0.00031637	0.0022166	0.00474957	-0.00411683	Immunoglobulin lambda variable 1-47	Non significant
P01700	0.0395	vocabulary	0.000264154	0.00217258	0.00460932	-0.00408102	Immunoglobulin lambda variable 1-47	Non significant
P01700	0.0395	logical memory	4.68246e-05	0.00171797	0.00348276	-0.00338911	Immunoglobulin lambda variable 1-47	Non significant
P01700	0.0395	cognitive PGS	-0.000344849	0.00256606	0.00478727	-0.00547697	Immunoglobulin lambda variable 1-47	Non significant
P01701	0.02175	digit symbol	-6.70516e-05	0.00107745	0.00208784	-0.00222195	Immunoglobulin lambda variable 1-51	Non significant
P01701	0.02175	verbal fluency	-0.000169175	0.0015523	0.00293543	-0.00327378	Immunoglobulin lambda variable 1-51	Non significant
P01701	0.02175	vocabulary	-0.000103553	0.00132261	0.00254167	-0.00274878	Immunoglobulin lambda variable 1-51	Non significant
P01701	0.02175	logical memory	-0.000211785	0.00174339	0.00327499	-0.00369856	Immunoglobulin lambda variable 1-51	Non significant
P01701	0.02175	cognitive PGS	-0.000140324	0.0017338	0.00332729	-0.00360793	Immunoglobulin lambda variable 1-51	Non significant
P01703	0.02725	digit symbol	-0.000204568	0.0018703	0.00353604	-0.00394517	Immunoglobulin lambda variable 1-40	Non significant
P01703	0.02725	verbal fluency	-0.000279471	0.0021394	0.00399933	-0.00455827	Immunoglobulin lambda variable 1-40	Non significant
P01703	0.02725	vocabulary	-4.65689e-05	0.00147706	0.00290756	-0.0030007	Immunoglobulin lambda variable 1-40	Non significant
P01703	0.02725	logical memory	7.25672e-05	0.00135545	0.00278346	-0.00263833	Immunoglobulin lambda variable 1-40	Non significant
P01703	0.02725	cognitive PGS	0.00010083	0.00158226	0.00326534	-0.00306368	Immunoglobulin lambda variable 1-40	Non significant
P01705	0.02925	digit symbol	-3.82653e-05	0.0012191	0.00239993	-0.00247646	Immunoglobulin lambda variable 2-23	Non significant
P01705	0.02925	verbal fluency	-1.88457e-05	0.00126421	0.00250958	-0.00254727	Immunoglobulin lambda variable 2-23	Non significant
P01705	0.02925	vocabulary	-2.67385e-05	0.00134849	0.00267025	-0.00272372	Immunoglobulin lambda variable 2-23	Non significant
P01705	0.02925	logical memory	0.000177928	0.00159464	0.0033672	-0.00301135	Immunoglobulin lambda variable 2-23	Non significant
P01705	0.02925	cognitive PGS	-0.000414907	0.00273301	0.00505111	-0.00588093	Immunoglobulin lambda variable 2-23	Non significant
P01706	0.076	digit symbol	-0.00098904	0.00395162	0.0069142	-0.00889228	Immunoglobulin lambda variable 2-11	Non significant
P01706	0.076	verbal fluency	-0.000267658	0.00227062	0.00427359	-0.0048089	Immunoglobulin lambda variable 2-11	Non significant
P01706	0.076	vocabulary	-0.000621247	0.00297274	0.00532424	-0.00656673	Immunoglobulin lambda variable 2-11	Non significant
P01706	0.076	logical memory	-0.000329686	0.00238391	0.00443813	-0.00509751	Immunoglobulin lambda variable 2-11	Non significant
P01706	0.076	cognitive PGS	-0.00108947	0.00436291	0.00763635	-0.00981529	Immunoglobulin lambda variable 2-11	Non significant
P01706.P01709	0.0195	digit symbol	1.35496e-05	0.00106587	0.00214529	-0.00211819	PG 25 (IGLV2-11, IGLV2-8)	Non significant
P01706.P01709	0.0195	verbal fluency	-4.17917e-05	0.00112002	0.00219825	-0.00228184	PG 25 (IGLV2-11, IGLV2-8)	Non significant
P01706.P01709	0.0195	vocabulary	3.59979e-05	0.00124219	0.00252038	-0.00244839	PG 25 (IGLV2-11, IGLV2-8)	Non significant
P01706.P01709	0.0195	logical memory	0.000176006	0.00170136	0.00357873	-0.00322672	PG 25 (IGLV2-11, IGLV2-8)	Non significant
P01706.P01709	0.0195	cognitive PGS	-0.000167617	0.00179659	0.00342557	-0.0037608	PG 25 (IGLV2-11, IGLV2-8)	Non significant
P01709	0.023	digit symbol	0.000183425	0.00169804	0.00357951	-0.00321266	Immunoglobulin lambda variable 2-8	Non significant
P01709	0.023	verbal fluency	0.000168264	0.00170968	0.00358762	-0.00325109	Immunoglobulin lambda variable 2-8	Non significant
P01709	0.023	vocabulary	0.000306	0.00236088	0.00502776	-0.00441576	Immunoglobulin lambda variable 2-8	Non significant
P01709	0.023	logical memory	9.53132e-05	0.00126263	0.00262058	-0.00242995	Immunoglobulin lambda variable 2-8	Non significant
P01709	0.023	cognitive PGS	-0.00011466	0.00166388	0.00321309	-0.00344241	Immunoglobulin lambda variable 2-8	Non significant
P01714	0.00425	digit symbol	-2.1175e-07	0.000528279	0.00105635	-0.00105677	Immunoglobulin lambda variable 3-19	Non significant
P01714	0.00425	verbal fluency	-9.18284e-06	0.000509357	0.00100953	-0.0010279	Immunoglobulin lambda variable 3-19	Non significant
P01714	0.00425	vocabulary	-5.82433e-06	0.000544146	0.00108247	-0.00109412	Immunoglobulin lambda variable 3-19	Non significant
P01714	0.00425	logical memory	-8.19036e-07	0.000355846	0.000710873	-0.000712512	Immunoglobulin lambda variable 3-19	Non significant
P01714	0.00425	cognitive PGS	9.62964e-06	0.000460299	0.000930229	-0.000910969	Immunoglobulin lambda variable 3-19	Non significant
P01715.A0A075B6K4	0.44225	digit symbol	-0.00669037	0.00937172	0.0120531	-0.0254338	PG 26 (IGLV3-1, IGLV3-10)	Non significant
P01715.A0A075B6K4	0.44225	verbal fluency	-0.00900648	0.0115482	0.0140899	-0.0321029	PG 26 (IGLV3-1, IGLV3-10)	Non significant
P01715.A0A075B6K4	0.44225	vocabulary	-0.00824614	0.0111383	0.0140305	-0.0305227	PG 26 (IGLV3-1, IGLV3-10)	Non significant
P01715.A0A075B6K4	0.44225	logical memory	-0.00367557	0.00654338	0.00941119	-0.0167623	PG 26 (IGLV3-1, IGLV3-10)	Non significant
P01715.A0A075B6K4	0.44225	cognitive PGS	0.00562914	0.00920479	0.0240387	-0.0127805	PG 26 (IGLV3-1, IGLV3-10)	Non significant
P01717.A0A075B6K4	0.30825	digit symbol	-0.00411939	0.00774628	0.0113732	-0.019612	PG 27 (IGLV3-10, IGLV3-25)	Non significant
P01717.A0A075B6K4	0.30825	verbal fluency	-0.0031907	0.00673314	0.0102756	-0.016657	PG 27 (IGLV3-10, IGLV3-25)	Non significant
P01717.A0A075B6K4	0.30825	vocabulary	-0.00589799	0.0102804	0.0146628	-0.0264588	PG 27 (IGLV3-10, IGLV3-25)	Non significant
P01717.A0A075B6K4	0.30825	logical memory	-0.00228904	0.00545854	0.00862804	-0.0132061	PG 27 (IGLV3-10, IGLV3-25)	Non significant
P01717.A0A075B6K4	0.30825	cognitive PGS	0.00403846	0.00822713	0.0204927	-0.0124158	PG 27 (IGLV3-10, IGLV3-25)	Non significant
P01717.P01718	0.0125	digit symbol	-5.2473e-05	0.00092577	0.00179907	-0.00190401	PG 28 (IGLV3-25, IGLV3-27)	Non significant
P01717.P01718	0.0125	verbal fluency	4.57034e-06	0.000825171	0.00165491	-0.00164577	PG 28 (IGLV3-25, IGLV3-27)	Non significant
P01717.P01718	0.0125	vocabulary	-8.24843e-05	0.00113651	0.00219054	-0.00235551	PG 28 (IGLV3-25, IGLV3-27)	Non significant
P01717.P01718	0.0125	logical memory	-7.09569e-05	0.000982232	0.00189351	-0.00203542	PG 28 (IGLV3-25, IGLV3-27)	Non significant
P01717.P01718	0.0125	cognitive PGS	-1.11844e-05	0.000947868	0.00188455	-0.00190692	PG 28 (IGLV3-25, IGLV3-27)	Non significant
P01718	0.01575	digit symbol	3.77922e-05	0.000962258	0.00196231	-0.00188672	Immunoglobulin lambda variable 3-27	Non significant
P01718	0.01575	verbal fluency	0.000110669	0.00125771	0.00262609	-0.00240475	Immunoglobulin lambda variable 3-27	Non significant
P01718	0.01575	vocabulary	3.8398e-06	0.00102297	0.00204978	-0.0020421	Immunoglobulin lambda variable 3-27	Non significant
P01718	0.01575	logical memory	1.14939e-06	0.000878893	0.00175894	-0.00175664	Immunoglobulin lambda variable 3-27	Non significant
P01718	0.01575	cognitive PGS	-0.000145595	0.00159546	0.00304533	-0.00333652	Immunoglobulin lambda variable 3-27	Non significant
P01742	0.31975	digit symbol	-0.00684377	0.0114398	0.0160359	-0.0297234	Immunoglobulin heavy variable 1-69	Non significant
P01742	0.31975	verbal fluency	-0.00247045	0.00626969	0.0100689	-0.0150098	Immunoglobulin heavy variable 1-69	Non significant
P01742	0.31975	vocabulary	-0.00602696	0.0106451	0.0152632	-0.0273171	Immunoglobulin heavy variable 1-69	Non significant
P01742	0.31975	logical memory	-0.00525309	0.0090015	0.0127499	-0.0232561	Immunoglobulin heavy variable 1-69	Non significant
P01742	0.31975	cognitive PGS	0.00102385	0.00712213	0.0152681	-0.0132204	Immunoglobulin heavy variable 1-69	Non significant
P01742.A0A0B4J2H0	0.01175	digit symbol	3.19941e-05	0.000810691	0.00165338	-0.00158939	PG 91 (IGHV1-69, IGHV1-69D)	Non significant
P01742.A0A0B4J2H0	0.01175	verbal fluency	-4.85886e-05	0.000883873	0.00171916	-0.00181633	PG 91 (IGHV1-69, IGHV1-69D)	Non significant
P01742.A0A0B4J2H0	0.01175	vocabulary	3.35387e-05	0.000894869	0.00182328	-0.0017562	PG 91 (IGHV1-69, IGHV1-69D)	Non significant
P01742.A0A0B4J2H0	0.01175	logical memory	3.41057e-05	0.00072731	0.00148873	-0.00142051	PG 91 (IGHV1-69, IGHV1-69D)	Non significant
P01742.A0A0B4J2H0	0.01175	cognitive PGS	0.00011718	0.00138981	0.0028968	-0.00266244	PG 91 (IGHV1-69, IGHV1-69D)	Non significant
P01743	0.044	digit symbol	5.90432e-05	0.00160118	0.00326141	-0.00314332	Immunoglobulin heavy variable 1-46	Non significant
P01743	0.044	verbal fluency	-0.000222263	0.00182235	0.00342244	-0.00386697	Immunoglobulin heavy variable 1-46	Non significant
P01743	0.044	vocabulary	-1.55544e-05	0.00160786	0.00320017	-0.00323128	Immunoglobulin heavy variable 1-46	Non significant
P01743	0.044	logical memory	0.00016209	0.00166138	0.00348484	-0.00316066	Immunoglobulin heavy variable 1-46	Non significant
P01743	0.044	cognitive PGS	0.000764869	0.00401983	0.00880452	-0.00727478	Immunoglobulin heavy variable 1-46	Non significant
P01762	0.029	digit symbol	-0.000186117	0.00153254	0.00287897	-0.0032512	Immunoglobulin heavy variable 3-11	Non significant
P01762	0.029	verbal fluency	-6.33745e-05	0.00128274	0.0025021	-0.00262885	Immunoglobulin heavy variable 3-11	Non significant
P01762	0.029	vocabulary	-0.000318646	0.00222044	0.00412223	-0.00475952	Immunoglobulin heavy variable 3-11	Non significant
P01762	0.029	logical memory	-0.000344727	0.00233091	0.0043171	-0.00500655	Immunoglobulin heavy variable 3-11	Non significant
P01762	0.029	cognitive PGS	3.69937e-05	0.00136083	0.00275865	-0.00268466	Immunoglobulin heavy variable 3-11	Non significant
P01766	0.0325	digit symbol	-0.000405837	0.00260367	0.0048015	-0.00561317	Immunoglobulin heavy variable 3-13	Non significant
P01766	0.0325	verbal fluency	-0.000264034	0.00203206	0.00380009	-0.00432816	Immunoglobulin heavy variable 3-13	Non significant
P01766	0.0325	vocabulary	-0.000300426	0.00214582	0.00399122	-0.00459207	Immunoglobulin heavy variable 3-13	Non significant
P01766	0.0325	logical memory	-5.87768e-05	0.00128562	0.00251247	-0.00263003	Immunoglobulin heavy variable 3-13	Non significant
P01766	0.0325	cognitive PGS	-9.53803e-05	0.00175587	0.00341637	-0.00360713	Immunoglobulin heavy variable 3-13	Non significant
P01768.P01767.A0A0B4J1X5.P0DP02.P0DP03.A0A0C4DH42.P01772.P01764.A0A075B7E8.A0A075B7B8.A0A0J9YY99	0.837	digit symbol	0.0189025	0.0130513	0.045005	-0.00720005	PG 29 (IGHV3-23, IGHV3OR16-12, IGHV3OR16-13, ...)	Non significant
P01768.P01767.A0A0B4J1X5.P0DP02.P0DP03.A0A0C4DH42.P01772.P01764.A0A075B7E8.A0A075B7B8.A0A0J9YY99	0.837	verbal fluency	0.0163682	0.012139	0.0406462	-0.00790983	PG 29 (IGHV3-23, IGHV3OR16-12, IGHV3OR16-13, ...)	Non significant
P01768.P01767.A0A0B4J1X5.P0DP02.P0DP03.A0A0C4DH42.P01772.P01764.A0A075B7E8.A0A075B7B8.A0A0J9YY99	0.837	vocabulary	0.0178184	0.0136721	0.0451626	-0.00952573	PG 29 (IGHV3-23, IGHV3OR16-12, IGHV3OR16-13, ...)	Non significant
P01768.P01767.A0A0B4J1X5.P0DP02.P0DP03.A0A0C4DH42.P01772.P01764.A0A075B7E8.A0A075B7B8.A0A0J9YY99	0.837	logical memory	0.00331668	0.00862519	0.0205671	-0.0139337	PG 29 (IGHV3-23, IGHV3OR16-12, IGHV3OR16-13, ...)	Non significant
P01768.P01767.A0A0B4J1X5.P0DP02.P0DP03.A0A0C4DH42.P01772.P01764.A0A075B7E8.A0A075B7B8.A0A0J9YY99	0.837	cognitive PGS	-0.0232648	0.0155906	0.00791647	-0.0544461	PG 29 (IGHV3-23, IGHV3OR16-12, IGHV3OR16-13, ...)	Non significant
P01768.P01767.P0DP02.P0DP03.A0A0C4DH42.P01772.P01764.A0A0J9YY99	0.15325	digit symbol	0.00158759	0.00505357	0.0116947	-0.00851956	PG 30 (IGHV3-23, IGHV3-30, IGHV3-66, ...)	Non significant
P01768.P01767.P0DP02.P0DP03.A0A0C4DH42.P01772.P01764.A0A0J9YY99	0.15325	verbal fluency	0.00158172	0.00498152	0.0115447	-0.00838132	PG 30 (IGHV3-23, IGHV3-30, IGHV3-66, ...)	Non significant
P01768.P01767.P0DP02.P0DP03.A0A0C4DH42.P01772.P01764.A0A0J9YY99	0.15325	vocabulary	0.00153427	0.00526287	0.01206	-0.00899148	PG 30 (IGHV3-23, IGHV3-30, IGHV3-66, ...)	Non significant
P01768.P01767.P0DP02.P0DP03.A0A0C4DH42.P01772.P01764.A0A0J9YY99	0.15325	logical memory	0.00108689	0.00419222	0.00947133	-0.00729756	PG 30 (IGHV3-23, IGHV3-30, IGHV3-66, ...)	Non significant
P01768.P01767.P0DP02.P0DP03.A0A0C4DH42.P01772.P01764.A0A0J9YY99	0.15325	cognitive PGS	-0.00294291	0.00811645	0.01329	-0.0191758	PG 30 (IGHV3-23, IGHV3-30, IGHV3-66, ...)	Non significant
P01768.P0DP02.P0DP03.P01772.A0A0J9YY99	0.13375	digit symbol	-0.000918237	0.00379802	0.00667779	-0.00851427	PG 31 (IGHV3-30, IGHV3-30-3, IGHV3-30-5, IGHV3-33)	Non significant
P01768.P0DP02.P0DP03.P01772.A0A0J9YY99	0.13375	verbal fluency	-0.00243705	0.0068628	0.0112886	-0.0161627	PG 31 (IGHV3-30, IGHV3-30-3, IGHV3-30-5, IGHV3-33)	Non significant
P01768.P0DP02.P0DP03.P01772.A0A0J9YY99	0.13375	vocabulary	-0.00165449	0.00528472	0.00891495	-0.0122239	PG 31 (IGHV3-30, IGHV3-30-3, IGHV3-30-5, IGHV3-33)	Non significant
P01768.P0DP02.P0DP03.P01772.A0A0J9YY99	0.13375	logical memory	-0.000198901	0.00278911	0.00537931	-0.00577712	PG 31 (IGHV3-30, IGHV3-30-3, IGHV3-30-5, IGHV3-33)	Non significant
P01768.P0DP02.P0DP03.P01772.A0A0J9YY99	0.13375	cognitive PGS	0.00105341	0.00418416	0.00942173	-0.00731492	PG 31 (IGHV3-30, IGHV3-30-3, IGHV3-30-5, IGHV3-33)	Non significant
P01768.P0DP03.P01764.A0A0J9YY99	0.01525	digit symbol	-5.11397e-05	0.00119511	0.00233909	-0.00244137	PG 32 (IGHV3-23, IGHV3-30, IGHV3-30-5)	Non significant
P01768.P0DP03.P01764.A0A0J9YY99	0.01525	verbal fluency	-9.82553e-05	0.00123699	0.00237572	-0.00257223	PG 32 (IGHV3-23, IGHV3-30, IGHV3-30-5)	Non significant
P01768.P0DP03.P01764.A0A0J9YY99	0.01525	vocabulary	-7.24974e-05	0.00124561	0.00241872	-0.00256372	PG 32 (IGHV3-23, IGHV3-30, IGHV3-30-5)	Non significant
P01768.P0DP03.P01764.A0A0J9YY99	0.01525	logical memory	-3.27389e-05	0.00102767	0.0020226	-0.00208808	PG 32 (IGHV3-23, IGHV3-30, IGHV3-30-5)	Non significant
P01768.P0DP03.P01764.A0A0J9YY99	0.01525	cognitive PGS	-7.41401e-05	0.00135092	0.00262769	-0.00277597	PG 32 (IGHV3-23, IGHV3-30, IGHV3-30-5)	Non significant
P01768.P0DP03.P01772.A0A0J9YY99	0.012	digit symbol	-6.07331e-05	0.0010893	0.00211786	-0.00223933	PG 33 (IGHV3-30, IGHV3-30-5, IGHV3-33)	Non significant
P01768.P0DP03.P01772.A0A0J9YY99	0.012	verbal fluency	-7.48299e-05	0.00127176	0.00246868	-0.00261834	PG 33 (IGHV3-30, IGHV3-30-5, IGHV3-33)	Non significant
P01768.P0DP03.P01772.A0A0J9YY99	0.012	vocabulary	-6.0532e-05	0.00120904	0.00235754	-0.00247861	PG 33 (IGHV3-30, IGHV3-30-5, IGHV3-33)	Non significant
P01768.P0DP03.P01772.A0A0J9YY99	0.012	logical memory	-2.51964e-05	0.000857134	0.00168907	-0.00173946	PG 33 (IGHV3-30, IGHV3-30-5, IGHV3-33)	Non significant
P01768.P0DP03.P01772.A0A0J9YY99	0.012	cognitive PGS	-9.82798e-05	0.00124746	0.00239664	-0.0025932	PG 33 (IGHV3-30, IGHV3-30-5, IGHV3-33)	Non significant
P01780	0.02525	digit symbol	0.000142402	0.00180818	0.00375876	-0.00347396	Immunoglobulin heavy variable 3-7	Non significant
P01780	0.02525	verbal fluency	3.2599e-05	0.00164515	0.0033229	-0.0032577	Immunoglobulin heavy variable 3-7	Non significant
P01780	0.02525	vocabulary	0.000217188	0.00215992	0.00453704	-0.00410266	Immunoglobulin heavy variable 3-7	Non significant
P01780	0.02525	logical memory	-9.71687e-05	0.00147216	0.00284716	-0.0030415	Immunoglobulin heavy variable 3-7	Non significant
P01780	0.02525	cognitive PGS	3.99378e-05	0.00166007	0.00336008	-0.0032802	Immunoglobulin heavy variable 3-7	Non significant
P01834	0.04675	digit symbol	0.000618496	0.00357507	0.00776864	-0.00653165	Immunoglobulin kappa constant	Non significant
P01834	0.04675	verbal fluency	0.000209948	0.00225342	0.00471679	-0.00429689	Immunoglobulin kappa constant	Non significant
P01834	0.04675	vocabulary	0.000464816	0.0032766	0.00701802	-0.00608839	Immunoglobulin kappa constant	Non significant
P01834	0.04675	logical memory	0.000374918	0.00253199	0.00543889	-0.00468905	Immunoglobulin kappa constant	Non significant
P01834	0.04675	cognitive PGS	0.000287604	0.00280153	0.00589066	-0.00531545	Immunoglobulin kappa constant	Non significant
P01857.A0A0A0MS08	0.15575	digit symbol	-0.00129246	0.00505001	0.00880755	-0.0113925	Immunoglobulin heavy constant gamma 1 (G1)	Non significant
P01857.A0A0A0MS08	0.15575	verbal fluency	-0.0011002	0.00458862	0.00807704	-0.0102774	Immunoglobulin heavy constant gamma 1 (G1)	Non significant
P01857.A0A0A0MS08	0.15575	vocabulary	-0.00106214	0.00525066	0.00943919	-0.0115635	Immunoglobulin heavy constant gamma 1 (G1)	Non significant
P01857.A0A0A0MS08	0.15575	logical memory	-7.40661e-05	0.00327979	0.00648551	-0.00663364	Immunoglobulin heavy constant gamma 1 (G1)	Non significant
P01857.A0A0A0MS08	0.15575	cognitive PGS	0.00331109	0.00912221	0.0215555	-0.0149333	Immunoglobulin heavy constant gamma 1 (G1)	Non significant
P01857.A0A0A0MS08.A0A0A0MS07	0.2165	digit symbol	-0.00366443	0.00832017	0.0129759	-0.0203048	Immunoglobulin heavy constant gamma 1 (G2)	Non significant
P01857.A0A0A0MS08.A0A0A0MS07	0.2165	verbal fluency	-0.00231641	0.00612592	0.00993543	-0.0145682	Immunoglobulin heavy constant gamma 1 (G2)	Non significant
P01857.A0A0A0MS08.A0A0A0MS07	0.2165	vocabulary	-0.00403019	0.0092125	0.0143948	-0.0224552	Immunoglobulin heavy constant gamma 1 (G2)	Non significant
P01857.A0A0A0MS08.A0A0A0MS07	0.2165	logical memory	-0.00124179	0.0047103	0.0081788	-0.0106624	Immunoglobulin heavy constant gamma 1 (G2)	Non significant
P01857.A0A0A0MS08.A0A0A0MS07	0.2165	cognitive PGS	0.00288975	0.00803103	0.0189518	-0.0131723	Immunoglobulin heavy constant gamma 1 (G2)	Non significant
P01857.P01859.A0A286YEY4.A0A0A0MS08.A0A0A0MS07	0.25425	digit symbol	0.00529596	0.0101227	0.0255413	-0.0149494	PG 34 (IGHG1, IGHG2)	Non significant
P01857.P01859.A0A286YEY4.A0A0A0MS08.A0A0A0MS07	0.25425	verbal fluency	0.00168265	0.00524595	0.0121746	-0.00880926	PG 34 (IGHG1, IGHG2)	Non significant
P01857.P01859.A0A286YEY4.A0A0A0MS08.A0A0A0MS07	0.25425	vocabulary	0.0036857	0.007781	0.0192477	-0.0118763	PG 34 (IGHG1, IGHG2)	Non significant
P01857.P01859.A0A286YEY4.A0A0A0MS08.A0A0A0MS07	0.25425	logical memory	0.00408243	0.00805942	0.0202013	-0.0120364	PG 34 (IGHG1, IGHG2)	Non significant
P01857.P01859.A0A286YEY4.A0A0A0MS08.A0A0A0MS07	0.25425	cognitive PGS	-0.000746824	0.00526729	0.00978776	-0.0112814	PG 34 (IGHG1, IGHG2)	Non significant
P01859.A0A286YEY4	0.3945	digit symbol	0.00838798	0.0121882	0.0327645	-0.0159885	Immunoglobulin heavy constant gamma 2 (G)	Non significant
P01859.A0A286YEY4	0.3945	verbal fluency	0.00301029	0.0071095	0.0172293	-0.0112087	Immunoglobulin heavy constant gamma 2 (G)	Non significant
P01859.A0A286YEY4	0.3945	vocabulary	0.00594491	0.00995722	0.0258594	-0.0139695	Immunoglobulin heavy constant gamma 2 (G)	Non significant
P01859.A0A286YEY4	0.3945	logical memory	0.00453218	0.00772808	0.0199883	-0.010924	Immunoglobulin heavy constant gamma 2 (G)	Non significant
P01859.A0A286YEY4	0.3945	cognitive PGS	-0.00610061	0.0104285	0.0147563	-0.0269576	Immunoglobulin heavy constant gamma 2 (G)	Non significant
P01859.P01861.A0A286YFJ8.A0A286YEY4	0.25475	digit symbol	0.005439	0.0108614	0.0271617	-0.0162837	PG 35 (IGHG2, IGHG4)	Non significant
P01859.P01861.A0A286YFJ8.A0A286YEY4	0.25475	verbal fluency	0.000722487	0.00532411	0.0113707	-0.00992574	PG 35 (IGHG2, IGHG4)	Non significant
P01859.P01861.A0A286YFJ8.A0A286YEY4	0.25475	vocabulary	0.00330533	0.00823119	0.0197677	-0.013157	PG 35 (IGHG2, IGHG4)	Non significant
P01859.P01861.A0A286YFJ8.A0A286YEY4	0.25475	logical memory	0.00340266	0.00747523	0.0183531	-0.0115478	PG 35 (IGHG2, IGHG4)	Non significant
P01859.P01861.A0A286YFJ8.A0A286YEY4	0.25475	cognitive PGS	-0.000600609	0.00641319	0.0122258	-0.013427	PG 35 (IGHG2, IGHG4)	Non significant
P01860.A0A286YES1	0.9995	digit symbol	-0.0208908	0.00743081	-0.00602916	-0.0357524	Immunoglobulin heavy constant gamma 3 (G)	Significant
P01860.A0A286YES1	0.9995	verbal fluency	-0.0124018	0.00754568	0.0026895	-0.0274932	Immunoglobulin heavy constant gamma 3 (G)	Non significant
P01860.A0A286YES1	0.9995	vocabulary	-0.0361021	0.00803679	-0.0200285	-0.0521757	Immunoglobulin heavy constant gamma 3 (G)	Significant
P01860.A0A286YES1	0.9995	logical memory	-0.00834122	0.00726165	0.00618209	-0.0228645	Immunoglobulin heavy constant gamma 3 (G)	Non significant
P01860.A0A286YES1	0.9995	cognitive PGS	-0.0139116	0.00847271	0.00303385	-0.030857	Immunoglobulin heavy constant gamma 3 (G)	Non significant
P01860.P01857.A0A286YES1.A0A0A0MS08.A0A0A0MS07	0.15975	digit symbol	-0.00149214	0.00549575	0.00949935	-0.0124836	PG 36 (IGHG1, IGHG3)	Non significant
P01860.P01857.A0A286YES1.A0A0A0MS08.A0A0A0MS07	0.15975	verbal fluency	-0.00137517	0.00526296	0.00915074	-0.0119011	PG 36 (IGHG1, IGHG3)	Non significant
P01860.P01857.A0A286YES1.A0A0A0MS08.A0A0A0MS07	0.15975	vocabulary	-0.00189349	0.0063345	0.0107755	-0.0145625	PG 36 (IGHG1, IGHG3)	Non significant
P01860.P01857.A0A286YES1.A0A0A0MS08.A0A0A0MS07	0.15975	logical memory	-0.000175144	0.00350319	0.00683123	-0.00718152	PG 36 (IGHG1, IGHG3)	Non significant
P01860.P01857.A0A286YES1.A0A0A0MS08.A0A0A0MS07	0.15975	cognitive PGS	0.00316252	0.00871526	0.020593	-0.014268	PG 36 (IGHG1, IGHG3)	Non significant
P01860.P01857.P01859.A0A286YES1.A0A286YEY4.A0A0A0MS08.A0A0A0MS07	0.00775	digit symbol	1.61339e-05	0.000720317	0.00145677	-0.0014245	PG 37 (IGHG1, IGHG2, IGHG3)	Non significant
P01860.P01857.P01859.A0A286YES1.A0A286YEY4.A0A0A0MS08.A0A0A0MS07	0.00775	verbal fluency	-1.42178e-05	0.000663766	0.00131331	-0.00134175	PG 37 (IGHG1, IGHG2, IGHG3)	Non significant
P01860.P01857.P01859.A0A286YES1.A0A286YEY4.A0A0A0MS08.A0A0A0MS07	0.00775	vocabulary	-3.79803e-05	0.00075756	0.00147714	-0.0015531	PG 37 (IGHG1, IGHG2, IGHG3)	Non significant
P01860.P01857.P01859.A0A286YES1.A0A286YEY4.A0A0A0MS08.A0A0A0MS07	0.00775	logical memory	-2.7861e-05	0.000660318	0.00129277	-0.0013485	PG 37 (IGHG1, IGHG2, IGHG3)	Non significant
P01860.P01857.P01859.A0A286YES1.A0A286YEY4.A0A0A0MS08.A0A0A0MS07	0.00775	cognitive PGS	3.49974e-05	0.000823319	0.00168164	-0.00161164	PG 37 (IGHG1, IGHG2, IGHG3)	Non significant
P01860.P01857.P01859.P01861.A0A286YES1.A0A286YFJ8.A0A286YEY4.A0A0A0MS08.A0A0A0MS07	0.105	digit symbol	0.00171664	0.00606028	0.0138372	-0.0104039	PG 38 (IGHG1, IGHG2, IGHG3, IGHG4)	Non significant
P01860.P01857.P01859.P01861.A0A286YES1.A0A286YFJ8.A0A286YEY4.A0A0A0MS08.A0A0A0MS07	0.105	verbal fluency	0.000327611	0.00349501	0.00731763	-0.00666241	PG 38 (IGHG1, IGHG2, IGHG3, IGHG4)	Non significant
P01860.P01857.P01859.P01861.A0A286YES1.A0A286YFJ8.A0A286YEY4.A0A0A0MS08.A0A0A0MS07	0.105	vocabulary	0.000977605	0.00458795	0.0101535	-0.0081983	PG 38 (IGHG1, IGHG2, IGHG3, IGHG4)	Non significant
P01860.P01857.P01859.P01861.A0A286YES1.A0A286YFJ8.A0A286YEY4.A0A0A0MS08.A0A0A0MS07	0.105	logical memory	0.00114514	0.00443192	0.010009	-0.0077187	PG 38 (IGHG1, IGHG2, IGHG3, IGHG4)	Non significant
P01860.P01857.P01859.P01861.A0A286YES1.A0A286YFJ8.A0A286YEY4.A0A0A0MS08.A0A0A0MS07	0.105	cognitive PGS	0.000209881	0.00451313	0.00923615	-0.00881638	PG 38 (IGHG1, IGHG2, IGHG3, IGHG4)	Non significant
P01860.P01859.A0A286YES1.A0A286YEY4	0.05625	digit symbol	-1.51884e-05	0.00256156	0.00510793	-0.00513831	PG 39 (IGHG2, IGHG3)	Non significant
P01860.P01859.A0A286YES1.A0A286YEY4	0.05625	verbal fluency	-0.000765342	0.00410101	0.00743668	-0.00896736	PG 39 (IGHG2, IGHG3)	Non significant
P01860.P01859.A0A286YES1.A0A286YEY4	0.05625	vocabulary	-0.000292186	0.00306148	0.00583077	-0.00641514	PG 39 (IGHG2, IGHG3)	Non significant
P01860.P01859.A0A286YES1.A0A286YEY4	0.05625	logical memory	0.000213298	0.00226799	0.00474927	-0.00432267	PG 39 (IGHG2, IGHG3)	Non significant
P01860.P01859.A0A286YES1.A0A286YEY4	0.05625	cognitive PGS	0.000227538	0.00348991	0.00720736	-0.00675228	PG 39 (IGHG2, IGHG3)	Non significant
P01860.P01859.P01861.A0A286YES1.A0A286YFJ8.A0A286YEY4	0.07	digit symbol	0.000616509	0.0031091	0.00683471	-0.0056017	PG 40 (IGHG2, IGHG3, IGHG4)	Non significant
P01860.P01859.P01861.A0A286YES1.A0A286YFJ8.A0A286YEY4	0.07	verbal fluency	-0.000402693	0.0025562	0.0047097	-0.00551508	PG 40 (IGHG2, IGHG3, IGHG4)	Non significant
P01860.P01859.P01861.A0A286YES1.A0A286YFJ8.A0A286YEY4	0.07	vocabulary	0.00060622	0.00344534	0.0074969	-0.00628446	PG 40 (IGHG2, IGHG3, IGHG4)	Non significant
P01860.P01859.P01861.A0A286YES1.A0A286YFJ8.A0A286YEY4	0.07	logical memory	0.000228577	0.00226673	0.00476204	-0.00430489	PG 40 (IGHG2, IGHG3, IGHG4)	Non significant
P01860.P01859.P01861.A0A286YES1.A0A286YFJ8.A0A286YEY4	0.07	cognitive PGS	0.000248564	0.00308713	0.00642283	-0.0059257	PG 40 (IGHG2, IGHG3, IGHG4)	Non significant
P01861.A0A286YFJ8	0.0315	digit symbol	-0.000231461	0.00185605	0.00348064	-0.00394356	Immunoglobulin heavy constant gamma 4 (G)	Non significant
P01861.A0A286YFJ8	0.0315	verbal fluency	-0.000225476	0.00179245	0.00335942	-0.00381037	Immunoglobulin heavy constant gamma 4 (G)	Non significant
P01861.A0A286YFJ8	0.0315	vocabulary	-0.000256675	0.00200777	0.00375886	-0.00427221	Immunoglobulin heavy constant gamma 4 (G)	Non significant
P01861.A0A286YFJ8	0.0315	logical memory	-0.000304414	0.00224209	0.00417977	-0.0047886	Immunoglobulin heavy constant gamma 4 (G)	Non significant
P01861.A0A286YFJ8	0.0315	cognitive PGS	0.000320323	0.00238679	0.0050939	-0.00445326	Immunoglobulin heavy constant gamma 4 (G)	Non significant
P01871.A0A1B0GUU9	0.08175	digit symbol	0.00125369	0.00479807	0.0108498	-0.00834246	Immunoglobulin heavy constant mu (G)	Non significant
P01871.A0A1B0GUU9	0.08175	verbal fluency	0.00120376	0.00468946	0.0105827	-0.00817516	Immunoglobulin heavy constant mu (G)	Non significant
P01871.A0A1B0GUU9	0.08175	vocabulary	0.00106322	0.00431189	0.009687	-0.00756056	Immunoglobulin heavy constant mu (G)	Non significant
P01871.A0A1B0GUU9	0.08175	logical memory	0.000147628	0.00228989	0.0047274	-0.00443214	Immunoglobulin heavy constant mu (G)	Non significant
P01871.A0A1B0GUU9	0.08175	cognitive PGS	-0.00016857	0.00279375	0.00541893	-0.00575607	Immunoglobulin heavy constant mu (G)	Non significant
P01876.A0A0G2JMB2.A0A286YEY1	0.097	digit symbol	0.00135096	0.00518163	0.0117142	-0.00901231	PG 41 (IGHA1, IGHA2)	Non significant
P01876.A0A0G2JMB2.A0A286YEY1	0.097	verbal fluency	0.00123596	0.00481512	0.0108662	-0.00839429	PG 41 (IGHA1, IGHA2)	Non significant
P01876.A0A0G2JMB2.A0A286YEY1	0.097	vocabulary	0.00146449	0.00583365	0.0131318	-0.0102028	PG 41 (IGHA1, IGHA2)	Non significant
P01876.A0A0G2JMB2.A0A286YEY1	0.097	logical memory	2.21374e-06	0.00276374	0.0055297	-0.00552527	PG 41 (IGHA1, IGHA2)	Non significant
P01876.A0A0G2JMB2.A0A286YEY1	0.097	cognitive PGS	-0.000516159	0.0039141	0.00731205	-0.00834437	PG 41 (IGHA1, IGHA2)	Non significant
P01876.A0A286YEY1	0.08075	digit symbol	0.00122635	0.00495009	0.0111265	-0.00867382	Immunoglobulin heavy constant alpha 1 (G)	Non significant
P01876.A0A286YEY1	0.08075	verbal fluency	0.0006926	0.00352895	0.0077505	-0.0063653	Immunoglobulin heavy constant alpha 1 (G)	Non significant
P01876.A0A286YEY1	0.08075	vocabulary	0.00143929	0.00566137	0.012762	-0.00988345	Immunoglobulin heavy constant alpha 1 (G)	Non significant
P01876.A0A286YEY1	0.08075	logical memory	0.000155985	0.00235181	0.00485961	-0.00454764	Immunoglobulin heavy constant alpha 1 (G)	Non significant
P01876.A0A286YEY1	0.08075	cognitive PGS	0.000149294	0.00306859	0.00628648	-0.00598789	Immunoglobulin heavy constant alpha 1 (G)	Non significant
P01876.P01877.A0A0G2JMB2.A0A286YEY1.A0A286YEY5	0.06	digit symbol	0.000815712	0.00400262	0.00882096	-0.00718953	PG 42 (IGHA2, IGHA1)	Non significant
P01876.P01877.A0A0G2JMB2.A0A286YEY1.A0A286YEY5	0.06	verbal fluency	0.000489048	0.00300846	0.00650598	-0.00552788	PG 42 (IGHA2, IGHA1)	Non significant
P01876.P01877.A0A0G2JMB2.A0A286YEY1.A0A286YEY5	0.06	vocabulary	0.00106117	0.00490142	0.010864	-0.00874166	PG 42 (IGHA2, IGHA1)	Non significant
P01876.P01877.A0A0G2JMB2.A0A286YEY1.A0A286YEY5	0.06	logical memory	0.000267388	0.00217491	0.0046172	-0.00408243	PG 42 (IGHA2, IGHA1)	Non significant
P01876.P01877.A0A0G2JMB2.A0A286YEY1.A0A286YEY5	0.06	cognitive PGS	0.000134977	0.00259193	0.00531884	-0.00504889	PG 42 (IGHA2, IGHA1)	Non significant
P01877.A0A0G2JMB2.A0A286YEY5	0.61675	digit symbol	-0.000417611	0.0066272	0.0128368	-0.013672	Immunoglobulin heavy constant alpha 2 (G)	Non significant
P01877.A0A0G2JMB2.A0A286YEY5	0.61675	verbal fluency	0.00753506	0.00871515	0.0249654	-0.00989524	Immunoglobulin heavy constant alpha 2 (G)	Non significant
P01877.A0A0G2JMB2.A0A286YEY5	0.61675	vocabulary	-0.00298206	0.00763575	0.0122895	-0.0182536	Immunoglobulin heavy constant alpha 2 (G)	Non significant
P01877.A0A0G2JMB2.A0A286YEY5	0.61675	logical memory	-0.0059208	0.00762579	0.00933077	-0.0211724	Immunoglobulin heavy constant alpha 2 (G)	Non significant
P01877.A0A0G2JMB2.A0A286YEY5	0.61675	cognitive PGS	-0.0188424	0.0170256	0.0152088	-0.0528937	Immunoglobulin heavy constant alpha 2 (G)	Non significant
P01880.A0A0A0MS09	0.042	digit symbol	-0.00019099	0.00166546	0.00313993	-0.00352191	Immunoglobulin heavy constant delta (G)	Non significant
P01880.A0A0A0MS09	0.042	verbal fluency	-0.00023546	0.00182069	0.00340592	-0.00387684	Immunoglobulin heavy constant delta (G)	Non significant
P01880.A0A0A0MS09	0.042	vocabulary	-0.000600596	0.00321234	0.00582408	-0.00702527	Immunoglobulin heavy constant delta (G)	Non significant
P01880.A0A0A0MS09	0.042	logical memory	0.000100604	0.00154981	0.00320022	-0.00299902	Immunoglobulin heavy constant delta (G)	Non significant
P01880.A0A0A0MS09	0.042	cognitive PGS	-0.000159141	0.00188393	0.00360871	-0.00392699	Immunoglobulin heavy constant delta (G)	Non significant
P02042	0.12075	digit symbol	5.53837e-05	0.00314071	0.00633681	-0.00622604	Hemoglobin subunit delta	Non significant
P02042	0.12075	verbal fluency	-0.00166006	0.00547932	0.00929859	-0.0126187	Hemoglobin subunit delta	Non significant
P02042	0.12075	vocabulary	-0.00148711	0.00545211	0.0094171	-0.0123913	Hemoglobin subunit delta	Non significant
P02042	0.12075	logical memory	0.000740263	0.00336525	0.00747077	-0.00599024	Hemoglobin subunit delta	Non significant
P02042	0.12075	cognitive PGS	-0.000508154	0.00386333	0.00721851	-0.00823482	Hemoglobin subunit delta	Non significant
P02042.E9PEW8.E9PFT6	0.0365	digit symbol	0.000109674	0.00192121	0.0039521	-0.00373276	Hemoglobin subunit delta (G)	Non significant
P02042.E9PEW8.E9PFT6	0.0365	verbal fluency	-0.00037346	0.00260764	0.00484182	-0.00558874	Hemoglobin subunit delta (G)	Non significant
P02042.E9PEW8.E9PFT6	0.0365	vocabulary	-0.000180332	0.00224418	0.00430802	-0.00466869	Hemoglobin subunit delta (G)	Non significant
P02042.E9PEW8.E9PFT6	0.0365	logical memory	0.00011045	0.00169065	0.00349175	-0.00327085	Hemoglobin subunit delta (G)	Non significant
P02042.E9PEW8.E9PFT6	0.0365	cognitive PGS	0.000177864	0.00211237	0.0044026	-0.00404687	Hemoglobin subunit delta (G)	Non significant
P02042.P68871	0.1065	digit symbol	-0.0010354	0.00484411	0.00865282	-0.0107236	PG 89 (HBB, HBD)	Non significant
P02042.P68871	0.1065	verbal fluency	-0.00117289	0.00512357	0.00907424	-0.01142	PG 89 (HBB, HBD)	Non significant
P02042.P68871	0.1065	vocabulary	-0.00169903	0.00644728	0.0111955	-0.0145936	PG 89 (HBB, HBD)	Non significant
P02042.P68871	0.1065	logical memory	0.000421675	0.00315398	0.00672963	-0.00588628	PG 89 (HBB, HBD)	Non significant
P02042.P68871	0.1065	cognitive PGS	-0.000877928	0.00476488	0.00865184	-0.0104077	PG 89 (HBB, HBD)	Non significant
P02042.P68871.E9PEW8.C9JRG0.E9PFT6.F8W6P5.A0A0J9YWK4	0.05875	digit symbol	0.000599658	0.00381356	0.00822677	-0.00702746	PG 43 (HBD, HBB)	Non significant
P02042.P68871.E9PEW8.C9JRG0.E9PFT6.F8W6P5.A0A0J9YWK4	0.05875	verbal fluency	0.000176188	0.00283614	0.00584848	-0.0054961	PG 43 (HBD, HBB)	Non significant
P02042.P68871.E9PEW8.C9JRG0.E9PFT6.F8W6P5.A0A0J9YWK4	0.05875	vocabulary	0.000622432	0.00431322	0.00924887	-0.00800401	PG 43 (HBD, HBB)	Non significant
P02042.P68871.E9PEW8.C9JRG0.E9PFT6.F8W6P5.A0A0J9YWK4	0.05875	logical memory	0.000581021	0.00323143	0.00704388	-0.00588184	PG 43 (HBD, HBB)	Non significant
P02042.P68871.E9PEW8.C9JRG0.E9PFT6.F8W6P5.A0A0J9YWK4	0.05875	cognitive PGS	0.000253874	0.00394329	0.00814046	-0.00763272	PG 43 (HBD, HBB)	Non significant
P02042.P68871.E9PEW8.E9PFT6.F8W6P5	0.0855	digit symbol	-0.000758344	0.00388756	0.00701678	-0.00853346	PG 44 (HBD, HBB)	Non significant
P02042.P68871.E9PEW8.E9PFT6.F8W6P5	0.0855	verbal fluency	-0.000824889	0.00425624	0.0076876	-0.00933738	PG 44 (HBD, HBB)	Non significant
P02042.P68871.E9PEW8.E9PFT6.F8W6P5	0.0855	vocabulary	-0.00129493	0.00557513	0.00985532	-0.0124452	PG 44 (HBD, HBB)	Non significant
P02042.P68871.E9PEW8.E9PFT6.F8W6P5	0.0855	logical memory	3.52365e-05	0.00243469	0.00490461	-0.00483414	PG 44 (HBD, HBB)	Non significant
P02042.P68871.E9PEW8.E9PFT6.F8W6P5	0.0855	cognitive PGS	-0.0011044	0.00478241	0.00846042	-0.0106692	PG 44 (HBD, HBB)	Non significant
P02042.P68871.E9PFT6	0.19975	digit symbol	-0.00196066	0.00571381	0.00946697	-0.0133883	PG 45 (HBD, HBB)	Non significant
P02042.P68871.E9PFT6	0.19975	verbal fluency	-0.00327056	0.00771538	0.0121602	-0.0187013	PG 45 (HBD, HBB)	Non significant
P02042.P68871.E9PFT6	0.19975	vocabulary	-0.00456906	0.010283	0.0159969	-0.025135	PG 45 (HBD, HBB)	Non significant
P02042.P68871.E9PFT6	0.19975	logical memory	-0.00043822	0.0039575	0.00747679	-0.00835323	PG 45 (HBD, HBB)	Non significant
P02042.P68871.E9PFT6	0.19975	cognitive PGS	-0.00193641	0.00631606	0.0106957	-0.0145685	PG 45 (HBD, HBB)	Non significant
P02647	0.29325	digit symbol	0.00614294	0.0114316	0.0290062	-0.0167203	Apolipoprotein A-I	Non significant
P02647	0.29325	verbal fluency	0.0086589	0.0150794	0.0388177	-0.0214999	Apolipoprotein A-I	Non significant
P02647	0.29325	vocabulary	0.00628924	0.0120892	0.0304676	-0.0178891	Apolipoprotein A-I	Non significant
P02647	0.29325	logical memory	0.00268379	0.00643708	0.0155579	-0.0101904	Apolipoprotein A-I	Non significant
P02647	0.29325	cognitive PGS	-0.00226055	0.00821148	0.0141624	-0.0186835	Apolipoprotein A-I	Non significant
P02647.F8W696	0.76975	digit symbol	0.0162794	0.0126848	0.0416489	-0.00909012	Apolipoprotein A-I (G)	Non significant
P02647.F8W696	0.76975	verbal fluency	0.0245262	0.016335	0.0571962	-0.00814379	Apolipoprotein A-I (G)	Non significant
P02647.F8W696	0.76975	vocabulary	0.0157888	0.0132309	0.0422506	-0.0106729	Apolipoprotein A-I (G)	Non significant
P02647.F8W696	0.76975	logical memory	0.00625021	0.00836068	0.0229716	-0.0104711	Apolipoprotein A-I (G)	Non significant
P02647.F8W696	0.76975	cognitive PGS	-0.01445	0.0132925	0.012135	-0.0410349	Apolipoprotein A-I (G)	Non significant
P02649	0.18475	digit symbol	0.00137332	0.00429103	0.00995539	-0.00720875	Apolipoprotein E	Non significant
P02649	0.18475	verbal fluency	-4.86442e-05	0.00344207	0.00683549	-0.00693278	Apolipoprotein E	Non significant
P02649	0.18475	vocabulary	0.00356785	0.00827494	0.0201177	-0.012982	Apolipoprotein E	Non significant
P02649	0.18475	logical memory	0.000855612	0.00357716	0.00800993	-0.00629871	Apolipoprotein E	Non significant
P02649	0.18475	cognitive PGS	0.000457671	0.00406921	0.00859609	-0.00768074	Apolipoprotein E	Non significant
P02649.E7ERP7.H0Y7L5.E9PEV4	0.00925	digit symbol	3.1762e-06	0.000810598	0.00162437	-0.00161802	Apolipoprotein E (G1)	Non significant
P02649.E7ERP7.H0Y7L5.E9PEV4	0.00925	verbal fluency	5.97538e-06	0.000805355	0.00161669	-0.00160473	Apolipoprotein E (G1)	Non significant
P02649.E7ERP7.H0Y7L5.E9PEV4	0.00925	vocabulary	2.49285e-05	0.000805829	0.00163659	-0.00158673	Apolipoprotein E (G1)	Non significant
P02649.E7ERP7.H0Y7L5.E9PEV4	0.00925	logical memory	4.01555e-05	0.000888026	0.00181621	-0.0017359	Apolipoprotein E (G1)	Non significant
P02649.E7ERP7.H0Y7L5.E9PEV4	0.00925	cognitive PGS	-5.067e-05	0.000841242	0.00163181	-0.00173315	Apolipoprotein E (G1)	Non significant
P02649.H0Y7L5	0.033	digit symbol	0.000188477	0.00207877	0.00434601	-0.00396906	Apolipoprotein E (G2)	Non significant
P02649.H0Y7L5	0.033	verbal fluency	-2.58064e-06	0.00161111	0.00321965	-0.00322481	Apolipoprotein E (G2)	Non significant
P02649.H0Y7L5	0.033	vocabulary	0.000343902	0.00278747	0.00591885	-0.00523104	Apolipoprotein E (G2)	Non significant
P02649.H0Y7L5	0.033	logical memory	0.000150908	0.00162877	0.00340844	-0.00310662	Apolipoprotein E (G2)	Non significant
P02649.H0Y7L5	0.033	cognitive PGS	-7.69404e-05	0.00178232	0.00348769	-0.00364157	Apolipoprotein E (G2)	Non significant
P02652.V9GYM3.V9GYG9.V9GYE3	0.70275	digit symbol	-0.0154389	0.013471	0.0115032	-0.042381	Apolipoprotein A-II (G3)	Non significant
P02652.V9GYM3.V9GYG9.V9GYE3	0.70275	verbal fluency	-0.0081602	0.0106533	0.0131465	-0.0294669	Apolipoprotein A-II (G3)	Non significant
P02652.V9GYM3.V9GYG9.V9GYE3	0.70275	vocabulary	-0.0284322	0.0214076	0.0143829	-0.0712473	Apolipoprotein A-II (G3)	Non significant
P02652.V9GYM3.V9GYG9.V9GYE3	0.70275	logical memory	-0.010476	0.0104853	0.0104946	-0.0314465	Apolipoprotein A-II (G3)	Non significant
P02652.V9GYM3.V9GYG9.V9GYE3	0.70275	cognitive PGS	-0.00931707	0.0132895	0.0172619	-0.0358961	Apolipoprotein A-II (G3)	Non significant
P02652.V9GYM3.V9GYS1.V9GYG9.V9GYC1	0.146	digit symbol	-0.00069048	0.00414421	0.00759794	-0.0089789	Apolipoprotein A-II (G2)	Non significant
P02652.V9GYM3.V9GYS1.V9GYG9.V9GYC1	0.146	verbal fluency	-2.05885e-05	0.00381154	0.0076025	-0.00764368	Apolipoprotein A-II (G2)	Non significant
P02652.V9GYM3.V9GYS1.V9GYG9.V9GYC1	0.146	vocabulary	-0.00234112	0.00734367	0.0123462	-0.0170285	Apolipoprotein A-II (G2)	Non significant
P02652.V9GYM3.V9GYS1.V9GYG9.V9GYC1	0.146	logical memory	-0.00137689	0.00468688	0.00799687	-0.0107506	Apolipoprotein A-II (G2)	Non significant
P02652.V9GYM3.V9GYS1.V9GYG9.V9GYC1	0.146	cognitive PGS	0.00109334	0.00583537	0.0127641	-0.0105774	Apolipoprotein A-II (G2)	Non significant
P02652.V9GYM3.V9GYS1.V9GYG9.V9GYC1.V9GYE3	0.5715	digit symbol	-0.00512824	0.010524	0.0159197	-0.0261762	Apolipoprotein A-II (G1)	Non significant
P02652.V9GYM3.V9GYS1.V9GYG9.V9GYC1.V9GYE3	0.5715	verbal fluency	0.00304514	0.00888531	0.0208158	-0.0147255	Apolipoprotein A-II (G1)	Non significant
P02652.V9GYM3.V9GYS1.V9GYG9.V9GYC1.V9GYE3	0.5715	vocabulary	-0.0148419	0.017669	0.0204961	-0.05018	Apolipoprotein A-II (G1)	Non significant
P02652.V9GYM3.V9GYS1.V9GYG9.V9GYC1.V9GYE3	0.5715	logical memory	-0.00394615	0.0082307	0.0125153	-0.0204076	Apolipoprotein A-II (G1)	Non significant
P02652.V9GYM3.V9GYS1.V9GYG9.V9GYC1.V9GYE3	0.5715	cognitive PGS	-0.0107923	0.0132482	0.0157041	-0.0372888	Apolipoprotein A-II (G1)	Non significant
P02654.K7EJI9.K7ERI9.K7EKP1.K7ELM9.K7EPF9	0.45075	digit symbol	0.00872202	0.0122014	0.0331248	-0.0156808	Apolipoprotein C-I (G2)	Non significant
P02654.K7EJI9.K7ERI9.K7EKP1.K7ELM9.K7EPF9	0.45075	verbal fluency	0.0047595	0.00810508	0.0209697	-0.0114507	Apolipoprotein C-I (G2)	Non significant
P02654.K7EJI9.K7ERI9.K7EKP1.K7ELM9.K7EPF9	0.45075	vocabulary	0.0156668	0.0196477	0.0549622	-0.0236287	Apolipoprotein C-I (G2)	Non significant
P02654.K7EJI9.K7ERI9.K7EKP1.K7ELM9.K7EPF9	0.45075	logical memory	0.00505386	0.00864653	0.0223469	-0.0122392	Apolipoprotein C-I (G2)	Non significant
P02654.K7EJI9.K7ERI9.K7EKP1.K7ELM9.K7EPF9	0.45075	cognitive PGS	-0.000191618	0.00750724	0.0148229	-0.0152061	Apolipoprotein C-I (G2)	Non significant
P02654.K7EJI9.K7ERI9.K7ELM9.K7EPF9	0.01125	digit symbol	2.32751e-05	0.000811626	0.00164653	-0.00159998	Apolipoprotein C-I (G3)	Non significant
P02654.K7EJI9.K7ERI9.K7ELM9.K7EPF9	0.01125	verbal fluency	-1.70774e-05	0.000889391	0.0017617	-0.00179586	Apolipoprotein C-I (G3)	Non significant
P02654.K7EJI9.K7ERI9.K7ELM9.K7EPF9	0.01125	vocabulary	1.72603e-05	0.0007473	0.00151186	-0.00147734	Apolipoprotein C-I (G3)	Non significant
P02654.K7EJI9.K7ERI9.K7ELM9.K7EPF9	0.01125	logical memory	5.95633e-05	0.000905724	0.00187101	-0.00175188	Apolipoprotein C-I (G3)	Non significant
P02654.K7EJI9.K7ERI9.K7ELM9.K7EPF9	0.01125	cognitive PGS	7.78942e-05	0.00130178	0.00268145	-0.00252566	Apolipoprotein C-I (G3)	Non significant
P02654.K7ERI9	0.8185	digit symbol	0.0212779	0.0136253	0.0485284	-0.00597265	Apolipoprotein C-I (G1)	Non significant
P02654.K7ERI9	0.8185	verbal fluency	0.00815423	0.00951584	0.0271859	-0.0108774	Apolipoprotein C-I (G1)	Non significant
P02654.K7ERI9	0.8185	vocabulary	0.034096	0.0200314	0.0741588	-0.00596688	Apolipoprotein C-I (G1)	Non significant
P02654.K7ERI9	0.8185	logical memory	0.0168315	0.0111526	0.0391368	-0.00547377	Apolipoprotein C-I (G1)	Non significant
P02654.K7ERI9	0.8185	cognitive PGS	0.00712516	0.0100411	0.0272074	-0.012957	Apolipoprotein C-I (G1)	Non significant
P02655.K7ER74.A0A024R0T9	0.019	digit symbol	-0.0002194	0.00192351	0.00362763	-0.00406643	PG 74 (APOC2, APC2, APOC4-APOC2)	Non significant
P02655.K7ER74.A0A024R0T9	0.019	verbal fluency	-4.81488e-05	0.00127669	0.00250524	-0.00260154	PG 74 (APOC2, APC2, APOC4-APOC2)	Non significant
P02655.K7ER74.A0A024R0T9	0.019	vocabulary	-8.49905e-05	0.00137314	0.00266129	-0.00283127	PG 74 (APOC2, APC2, APOC4-APOC2)	Non significant
P02655.K7ER74.A0A024R0T9	0.019	logical memory	-4.61065e-05	0.00114888	0.00225165	-0.00234387	PG 74 (APOC2, APC2, APOC4-APOC2)	Non significant
P02655.K7ER74.A0A024R0T9	0.019	cognitive PGS	-1.98164e-05	0.00133089	0.00264196	-0.00268159	PG 74 (APOC2, APC2, APOC4-APOC2)	Non significant
P02655.K7ER74.Q6P163.A0A024R0T9	0.03775	digit symbol	-4.62689e-05	0.00160374	0.00316122	-0.00325376	PG 77 (APOC2, APC2, APOC4-APOC2)	Non significant
P02655.K7ER74.Q6P163.A0A024R0T9	0.03775	verbal fluency	0.000318132	0.00231767	0.00495347	-0.00431721	PG 77 (APOC2, APC2, APOC4-APOC2)	Non significant
P02655.K7ER74.Q6P163.A0A024R0T9	0.03775	vocabulary	0.00027178	0.00208173	0.00443525	-0.00389169	PG 77 (APOC2, APC2, APOC4-APOC2)	Non significant
P02655.K7ER74.Q6P163.A0A024R0T9	0.03775	logical memory	0.0002614	0.00183252	0.00392643	-0.00340363	PG 77 (APOC2, APC2, APOC4-APOC2)	Non significant
P02655.K7ER74.Q6P163.A0A024R0T9	0.03775	cognitive PGS	-4.19059e-05	0.00198916	0.00393641	-0.00402023	PG 77 (APOC2, APC2, APOC4-APOC2)	Non significant
P02655.V9GYJ8.K7ER74.A0A024R0T9	0.02125	digit symbol	-0.000210272	0.00185745	0.00350463	-0.00392517	PG 76 (APOC2, APC2, APOC4-APOC2)	Non significant
P02655.V9GYJ8.K7ER74.A0A024R0T9	0.02125	verbal fluency	-4.5342e-05	0.00124471	0.00244407	-0.00253476	PG 76 (APOC2, APC2, APOC4-APOC2)	Non significant
P02655.V9GYJ8.K7ER74.A0A024R0T9	0.02125	vocabulary	-4.8246e-05	0.00120087	0.00235349	-0.00244998	PG 76 (APOC2, APC2, APOC4-APOC2)	Non significant
P02655.V9GYJ8.K7ER74.A0A024R0T9	0.02125	logical memory	1.6549e-05	0.000894783	0.00180612	-0.00177302	PG 76 (APOC2, APC2, APOC4-APOC2)	Non significant
P02655.V9GYJ8.K7ER74.A0A024R0T9	0.02125	cognitive PGS	-4.10134e-05	0.00128426	0.0025275	-0.00260953	PG 76 (APOC2, APC2, APOC4-APOC2)	Non significant
P02655.V9GYJ8.K7ER74.Q6P163.A0A024R0T9	0.073	digit symbol	-0.000396442	0.00262242	0.0048484	-0.00564128	PG 75 (APOC2, APC2, APOC4-APOC2)	Non significant
P02655.V9GYJ8.K7ER74.Q6P163.A0A024R0T9	0.073	verbal fluency	0.000827786	0.00377802	0.00838382	-0.00672825	PG 75 (APOC2, APC2, APOC4-APOC2)	Non significant
P02655.V9GYJ8.K7ER74.Q6P163.A0A024R0T9	0.073	vocabulary	0.000279544	0.00274113	0.0057618	-0.00520271	PG 75 (APOC2, APC2, APOC4-APOC2)	Non significant
P02655.V9GYJ8.K7ER74.Q6P163.A0A024R0T9	0.073	logical memory	-0.00023384	0.00228516	0.00433647	-0.00480415	PG 75 (APOC2, APC2, APOC4-APOC2)	Non significant
P02655.V9GYJ8.K7ER74.Q6P163.A0A024R0T9	0.073	cognitive PGS	0.000158184	0.0025905	0.00533919	-0.00502282	PG 75 (APOC2, APC2, APOC4-APOC2)	Non significant
P02656.B0YIW2	0.12075	digit symbol	0.000218586	0.00312637	0.00647133	-0.00603415	Apolipoprotein C-III (G)	Non significant
P02656.B0YIW2	0.12075	verbal fluency	0.00198917	0.00610278	0.0141947	-0.0102164	Apolipoprotein C-III (G)	Non significant
P02656.B0YIW2	0.12075	vocabulary	0.00124077	0.00473509	0.010711	-0.00822942	Apolipoprotein C-III (G)	Non significant
P02656.B0YIW2	0.12075	logical memory	0.000540126	0.00307954	0.0066992	-0.00561895	Apolipoprotein C-III (G)	Non significant
P02656.B0YIW2	0.12075	cognitive PGS	0.000903848	0.00452161	0.00994706	-0.00813937	Apolipoprotein C-III (G)	Non significant
P02671	0.24925	digit symbol	0.00150876	0.0045291	0.010567	-0.00754944	Fibrinogen alpha chain	Non significant
P02671	0.24925	verbal fluency	0.000621281	0.0039003	0.00842189	-0.00717933	Fibrinogen alpha chain	Non significant
P02671	0.24925	vocabulary	0.00433494	0.00852006	0.0213751	-0.0127052	Fibrinogen alpha chain	Non significant
P02671	0.24925	logical memory	0.0021121	0.00509414	0.0123004	-0.00807618	Fibrinogen alpha chain	Non significant
P02671	0.24925	cognitive PGS	0.00437313	0.00880135	0.0219758	-0.0132296	Fibrinogen alpha chain	Non significant
P02743	0.04875	digit symbol	-0.000158075	0.00199698	0.00383588	-0.00415203	Serum amyloid P-component	Non significant
P02743	0.04875	verbal fluency	-0.000354885	0.00248152	0.00460815	-0.00531792	Serum amyloid P-component	Non significant
P02743	0.04875	vocabulary	-0.00039379	0.00273293	0.00507208	-0.00585966	Serum amyloid P-component	Non significant
P02743	0.04875	logical memory	0.000331536	0.00226824	0.00486802	-0.00420494	Serum amyloid P-component	Non significant
P02743	0.04875	cognitive PGS	-0.000490155	0.00312428	0.00575841	-0.00673872	Serum amyloid P-component	Non significant
P02745.X6RLJ0	0.024	digit symbol	0.000108068	0.00131303	0.00273413	-0.00251799	Complement C1q subcomponent subunit A (G)	Non significant
P02745.X6RLJ0	0.024	verbal fluency	-9.39517e-05	0.00123773	0.0023815	-0.00256941	Complement C1q subcomponent subunit A (G)	Non significant
P02745.X6RLJ0	0.024	vocabulary	-0.000114236	0.00134932	0.00258441	-0.00281288	Complement C1q subcomponent subunit A (G)	Non significant
P02745.X6RLJ0	0.024	logical memory	-4.46751e-05	0.00114574	0.00224681	-0.00233616	Complement C1q subcomponent subunit A (G)	Non significant
P02745.X6RLJ0	0.024	cognitive PGS	0.000252772	0.00202561	0.004304	-0.00379845	Complement C1q subcomponent subunit A (G)	Non significant
P02746.D6R934.A0A0A0MSV6	0.01375	digit symbol	-1.02575e-05	0.000803186	0.00159611	-0.00161663	Complement C1q subcomponent subunit B (G1)	Non significant
P02746.D6R934.A0A0A0MSV6	0.01375	verbal fluency	-0.000116058	0.00127958	0.0024431	-0.00267522	Complement C1q subcomponent subunit B (G1)	Non significant
P02746.D6R934.A0A0A0MSV6	0.01375	vocabulary	-1.86677e-05	0.000877356	0.00173604	-0.00177338	Complement C1q subcomponent subunit B (G1)	Non significant
P02746.D6R934.A0A0A0MSV6	0.01375	logical memory	-6.95998e-05	0.00110801	0.00214643	-0.00228563	Complement C1q subcomponent subunit B (G1)	Non significant
P02746.D6R934.A0A0A0MSV6	0.01375	cognitive PGS	6.15724e-05	0.000997601	0.00205677	-0.00193363	Complement C1q subcomponent subunit B (G1)	Non significant
P02746.D6R934.D6RGJ1.A0A0A0MSV6	0.05825	digit symbol	0.00042168	0.00259207	0.00560582	-0.00476246	Complement C1q subcomponent subunit B (G2)	Non significant
P02746.D6R934.D6RGJ1.A0A0A0MSV6	0.05825	verbal fluency	-0.000358445	0.00255977	0.0047611	-0.00547798	Complement C1q subcomponent subunit B (G2)	Non significant
P02746.D6R934.D6RGJ1.A0A0A0MSV6	0.05825	vocabulary	0.000430727	0.00266376	0.00575825	-0.0048968	Complement C1q subcomponent subunit B (G2)	Non significant
P02746.D6R934.D6RGJ1.A0A0A0MSV6	0.05825	logical memory	9.2758e-05	0.00202704	0.00414684	-0.00396132	Complement C1q subcomponent subunit B (G2)	Non significant
P02746.D6R934.D6RGJ1.A0A0A0MSV6	0.05825	cognitive PGS	0.000668308	0.00339768	0.00746367	-0.00612705	Complement C1q subcomponent subunit B (G2)	Non significant
P02747	0.0405	digit symbol	0.000260548	0.00205346	0.00436747	-0.00384638	Complement C1q subcomponent subunit C	Non significant
P02747	0.0405	verbal fluency	-0.000199201	0.00187165	0.00354409	-0.00394249	Complement C1q subcomponent subunit C	Non significant
P02747	0.0405	vocabulary	8.20705e-05	0.00184982	0.0037817	-0.00361756	Complement C1q subcomponent subunit C	Non significant
P02747	0.0405	logical memory	7.2485e-05	0.00173993	0.00355234	-0.00340737	Complement C1q subcomponent subunit C	Non significant
P02747	0.0405	cognitive PGS	-0.000452652	0.00298755	0.00552245	-0.00642776	Complement C1q subcomponent subunit C	Non significant
P02748	0.0225	digit symbol	-0.000196846	0.00194722	0.0036976	-0.00409129	Complement component C9	Non significant
P02748	0.0225	verbal fluency	-0.000201092	0.00186938	0.00353768	-0.00393986	Complement component C9	Non significant
P02748	0.0225	vocabulary	-0.000121182	0.00188333	0.00364549	-0.00388785	Complement component C9	Non significant
P02748	0.0225	logical memory	-8.73147e-05	0.00145678	0.00282624	-0.00300087	Complement component C9	Non significant
P02748	0.0225	cognitive PGS	-7.05761e-05	0.0014012	0.00273183	-0.00287298	Complement component C9	Non significant
P02749	0.0385	digit symbol	-0.000494987	0.00291194	0.0053289	-0.00631887	Beta-2-glycoprotein 1	Non significant
P02749	0.0385	verbal fluency	-0.000136939	0.00166733	0.00319772	-0.0034716	Beta-2-glycoprotein 1	Non significant
P02749	0.0385	vocabulary	-0.000376818	0.00259255	0.00480828	-0.00556191	Beta-2-glycoprotein 1	Non significant
P02749	0.0385	logical memory	-0.00035216	0.002333	0.00431383	-0.00501815	Beta-2-glycoprotein 1	Non significant
P02749	0.0385	cognitive PGS	-2.63942e-05	0.00170907	0.00339175	-0.00344454	Beta-2-glycoprotein 1	Non significant
P02749.J3KS17	0.091	digit symbol	-0.00133381	0.00492469	0.00851556	-0.0111832	Beta-2-glycoprotein 1 (G4)	Non significant
P02749.J3KS17	0.091	verbal fluency	-0.000400467	0.00289467	0.00538888	-0.00618982	Beta-2-glycoprotein 1 (G4)	Non significant
P02749.J3KS17	0.091	vocabulary	-0.00145979	0.00546553	0.00947127	-0.0123909	Beta-2-glycoprotein 1 (G4)	Non significant
P02749.J3KS17	0.091	logical memory	-0.000800966	0.00348238	0.0061638	-0.00776573	Beta-2-glycoprotein 1 (G4)	Non significant
P02749.J3KS17	0.091	cognitive PGS	3.43268e-05	0.00330686	0.00664804	-0.00657938	Beta-2-glycoprotein 1 (G4)	Non significant
P02749.J3QLI0.J3KS17	0.315	digit symbol	-0.00230528	0.00559262	0.00887995	-0.0134905	Beta-2-glycoprotein 1 (G1)	Non significant
P02749.J3QLI0.J3KS17	0.315	verbal fluency	-0.000322116	0.00442092	0.00851972	-0.00916395	Beta-2-glycoprotein 1 (G1)	Non significant
P02749.J3QLI0.J3KS17	0.315	vocabulary	-0.0037922	0.00740104	0.0110099	-0.0185943	Beta-2-glycoprotein 1 (G1)	Non significant
P02749.J3QLI0.J3KS17	0.315	logical memory	-0.00614068	0.0100684	0.0139961	-0.0262775	Beta-2-glycoprotein 1 (G1)	Non significant
P02749.J3QLI0.J3KS17	0.315	cognitive PGS	0.00222292	0.00615565	0.0145342	-0.0100884	Beta-2-glycoprotein 1 (G1)	Non significant
P02749.J3QLI0.J3QRN2	0.01	digit symbol	2.3622e-05	0.00072442	0.00147246	-0.00142522	Beta-2-glycoprotein 1 (G3)	Non significant
P02749.J3QLI0.J3QRN2	0.01	verbal fluency	4.87338e-05	0.00117229	0.00239332	-0.00229585	Beta-2-glycoprotein 1 (G3)	Non significant
P02749.J3QLI0.J3QRN2	0.01	vocabulary	8.69653e-06	0.00108765	0.00218399	-0.00216659	Beta-2-glycoprotein 1 (G3)	Non significant
P02749.J3QLI0.J3QRN2	0.01	logical memory	-3.51257e-05	0.00091777	0.00180041	-0.00187066	Beta-2-glycoprotein 1 (G3)	Non significant
P02749.J3QLI0.J3QRN2	0.01	cognitive PGS	-4.80167e-05	0.00113485	0.00222169	-0.00231772	Beta-2-glycoprotein 1 (G3)	Non significant
P02749.J3QRN2	0.1005	digit symbol	-0.000769155	0.00349345	0.00621775	-0.00775606	Beta-2-glycoprotein 1 (G2)	Non significant
P02749.J3QRN2	0.1005	verbal fluency	-0.000159488	0.00252823	0.00489697	-0.00521595	Beta-2-glycoprotein 1 (G2)	Non significant
P02749.J3QRN2	0.1005	vocabulary	-0.00107117	0.00418718	0.00730319	-0.00944554	Beta-2-glycoprotein 1 (G2)	Non significant
P02749.J3QRN2	0.1005	logical memory	-0.00152558	0.00528297	0.00904037	-0.0120915	Beta-2-glycoprotein 1 (G2)	Non significant
P02749.J3QRN2	0.1005	cognitive PGS	0.000684891	0.00366877	0.00802244	-0.00665265	Beta-2-glycoprotein 1 (G2)	Non significant
P02750	0.05825	digit symbol	2.62454e-05	0.00195137	0.00392899	-0.0038765	Leucine-rich alpha-2-glycoprotein	Non significant
P02750	0.05825	verbal fluency	-6.61817e-05	0.00199267	0.00391916	-0.00405152	Leucine-rich alpha-2-glycoprotein	Non significant
P02750	0.05825	vocabulary	0.000525483	0.00292425	0.00637399	-0.00532303	Leucine-rich alpha-2-glycoprotein	Non significant
P02750	0.05825	logical memory	-0.000184496	0.00198175	0.003779	-0.004148	Leucine-rich alpha-2-glycoprotein	Non significant
P02750	0.05825	cognitive PGS	0.00093439	0.00438652	0.00970743	-0.00783865	Leucine-rich alpha-2-glycoprotein	Non significant
P02751	0.0085	digit symbol	3.06326e-05	0.000826252	0.00168314	-0.00162187	Fibronectin	Non significant
P02751	0.0085	verbal fluency	3.43701e-05	0.000783173	0.00160072	-0.00153198	Fibronectin	Non significant
P02751	0.0085	vocabulary	3.27669e-05	0.000825547	0.00168386	-0.00161833	Fibronectin	Non significant
P02751	0.0085	logical memory	-6.08923e-06	0.000704147	0.0014022	-0.00141438	Fibronectin	Non significant
P02751	0.0085	cognitive PGS	-1.6936e-05	0.000904326	0.00179171	-0.00182559	Fibronectin	Non significant
P02751.H0Y7Z1	0.006	digit symbol	1.84774e-08	0.000572293	0.0011446	-0.00114457	Fibronectin (G)	Non significant
P02751.H0Y7Z1	0.006	verbal fluency	2.45231e-06	0.000527449	0.00105735	-0.00105245	Fibronectin (G)	Non significant
P02751.H0Y7Z1	0.006	vocabulary	1.93431e-06	0.000656247	0.00131443	-0.00131056	Fibronectin (G)	Non significant
P02751.H0Y7Z1	0.006	logical memory	-8.95022e-06	0.00055414	0.00109933	-0.00111723	Fibronectin (G)	Non significant
P02751.H0Y7Z1	0.006	cognitive PGS	1.1793e-05	0.000573796	0.00115938	-0.0011358	Fibronectin (G)	Non significant
P02753.Q5VY30	0.05875	digit symbol	-0.000393078	0.00245703	0.00452099	-0.00530715	Retinol-binding protein 4 (G)	Non significant
P02753.Q5VY30	0.05875	verbal fluency	-0.000795141	0.00373803	0.00668092	-0.0082712	Retinol-binding protein 4 (G)	Non significant
P02753.Q5VY30	0.05875	vocabulary	-0.000394521	0.00268783	0.00498113	-0.00577017	Retinol-binding protein 4 (G)	Non significant
P02753.Q5VY30	0.05875	logical memory	-0.000392315	0.00244524	0.00449816	-0.00528279	Retinol-binding protein 4 (G)	Non significant
P02753.Q5VY30	0.05875	cognitive PGS	0.000663466	0.00352357	0.00771061	-0.00638368	Retinol-binding protein 4 (G)	Non significant
P02760	0.1225	digit symbol	0.00040034	0.00361389	0.00762813	-0.00682745	Protein AMBP	Non significant
P02760	0.1225	verbal fluency	-0.00114358	0.00443548	0.00772737	-0.0100145	Protein AMBP	Non significant
P02760	0.1225	vocabulary	0.000260219	0.00356116	0.00738254	-0.0068621	Protein AMBP	Non significant
P02760	0.1225	logical memory	0.000983224	0.00385104	0.0086853	-0.00671885	Protein AMBP	Non significant
P02760	0.1225	cognitive PGS	0.00202869	0.00666071	0.0153501	-0.0112927	Protein AMBP	Non significant
P02760.S4R3Y4	0.057	digit symbol	-0.000204382	0.00196082	0.00371725	-0.00412601	Protein AMBP (G3)	Non significant
P02760.S4R3Y4	0.057	verbal fluency	-0.000816316	0.00375039	0.00668446	-0.00831709	Protein AMBP (G3)	Non significant
P02760.S4R3Y4	0.057	vocabulary	-0.00063992	0.00322924	0.00581855	-0.00709839	Protein AMBP (G3)	Non significant
P02760.S4R3Y4	0.057	logical memory	-0.00035574	0.00223958	0.00412343	-0.0048349	Protein AMBP (G3)	Non significant
P02760.S4R3Y4	0.057	cognitive PGS	0.000268351	0.00231324	0.00489484	-0.00435814	Protein AMBP (G3)	Non significant
P02760.S4R471	0.4275	digit symbol	-0.00626386	0.00977448	0.0132851	-0.0258128	Protein AMBP (G1)	Non significant
P02760.S4R471	0.4275	verbal fluency	-0.00664917	0.00986358	0.013078	-0.0263763	Protein AMBP (G1)	Non significant
P02760.S4R471	0.4275	vocabulary	-0.00945219	0.0129668	0.0164814	-0.0353858	Protein AMBP (G1)	Non significant
P02760.S4R471	0.4275	logical memory	-0.00276852	0.00657664	0.0103848	-0.0159218	Protein AMBP (G1)	Non significant
P02760.S4R471	0.4275	cognitive PGS	0.00855671	0.0127974	0.0341515	-0.0170381	Protein AMBP (G1)	Non significant
P02760.S4R471.S4R3Y4	0.23925	digit symbol	-0.00417872	0.00853026	0.0128818	-0.0212392	Protein AMBP (G2)	Non significant
P02760.S4R471.S4R3Y4	0.23925	verbal fluency	-0.00506356	0.00992595	0.0147883	-0.0249155	Protein AMBP (G2)	Non significant
P02760.S4R471.S4R3Y4	0.23925	vocabulary	-0.00304949	0.0069766	0.0109037	-0.0170027	Protein AMBP (G2)	Non significant
P02760.S4R471.S4R3Y4	0.23925	logical memory	-0.00201107	0.00509872	0.00818637	-0.0122085	Protein AMBP (G2)	Non significant
P02760.S4R471.S4R3Y4	0.23925	cognitive PGS	-0.000381211	0.0045858	0.0087904	-0.00955282	Protein AMBP (G2)	Non significant
P02763	0.061	digit symbol	-0.000408843	0.00289915	0.00538946	-0.00620715	Alpha-1-acid glycoprotein 1	Non significant
P02763	0.061	verbal fluency	-0.000245519	0.00254604	0.00484656	-0.00533759	Alpha-1-acid glycoprotein 1	Non significant
P02763	0.061	vocabulary	-0.000256547	0.00293595	0.00561534	-0.00612844	Alpha-1-acid glycoprotein 1	Non significant
P02763	0.061	logical memory	4.42179e-05	0.00196822	0.00398066	-0.00389223	Alpha-1-acid glycoprotein 1	Non significant
P02763	0.061	cognitive PGS	0.00128174	0.00664763	0.014577	-0.0120135	Alpha-1-acid glycoprotein 1	Non significant
P02765	0.02075	digit symbol	-0.000171888	0.00155996	0.00294804	-0.00329181	Alpha-2-HS-glycoprotein	Non significant
P02765	0.02075	verbal fluency	-0.000114959	0.00129906	0.00248316	-0.00271308	Alpha-2-HS-glycoprotein	Non significant
P02765	0.02075	vocabulary	-3.56123e-05	0.00111377	0.00219192	-0.00226315	Alpha-2-HS-glycoprotein	Non significant
P02765	0.02075	logical memory	9.46719e-05	0.00121157	0.00251781	-0.00232846	Alpha-2-HS-glycoprotein	Non significant
P02765	0.02075	cognitive PGS	2.30043e-05	0.0011805	0.00238401	-0.002338	Alpha-2-HS-glycoprotein	Non significant
P02765.C9JV77	0.04525	digit symbol	0.000197071	0.00185354	0.00390414	-0.00351	Alpha-2-HS-glycoprotein (G)	Non significant
P02765.C9JV77	0.04525	verbal fluency	-0.000299531	0.00219998	0.00410043	-0.00469949	Alpha-2-HS-glycoprotein (G)	Non significant
P02765.C9JV77	0.04525	vocabulary	0.000303181	0.00229674	0.00489665	-0.00429029	Alpha-2-HS-glycoprotein (G)	Non significant
P02765.C9JV77	0.04525	logical memory	0.000394232	0.0024476	0.00528943	-0.00450097	Alpha-2-HS-glycoprotein (G)	Non significant
P02765.C9JV77	0.04525	cognitive PGS	0.000229343	0.00218033	0.00459	-0.00413132	Alpha-2-HS-glycoprotein (G)	Non significant
P02766.A0A087WT59	0.22975	digit symbol	-0.00154097	0.00451286	0.00748475	-0.0105667	Transthyretin (G1)	Non significant
P02766.A0A087WT59	0.22975	verbal fluency	-0.00152764	0.00447163	0.00741561	-0.0104709	Transthyretin (G1)	Non significant
P02766.A0A087WT59	0.22975	vocabulary	-0.00203209	0.00530788	0.00858368	-0.0126478	Transthyretin (G1)	Non significant
P02766.A0A087WT59	0.22975	logical memory	0.000641837	0.00365715	0.00795614	-0.00667246	Transthyretin (G1)	Non significant
P02766.A0A087WT59	0.22975	cognitive PGS	-0.00485974	0.00976143	0.0146631	-0.0243826	Transthyretin (G1)	Non significant
P02766.A0A087WV45.A0A087WT59	0.201	digit symbol	0.000695811	0.00458929	0.00987439	-0.00848277	Transthyretin (G2)	Non significant
P02766.A0A087WV45.A0A087WT59	0.201	verbal fluency	-0.00152633	0.00540615	0.00928598	-0.0123386	Transthyretin (G2)	Non significant
P02766.A0A087WV45.A0A087WT59	0.201	vocabulary	-0.000984625	0.00568563	0.0103866	-0.0123559	Transthyretin (G2)	Non significant
P02766.A0A087WV45.A0A087WT59	0.201	logical memory	0.00300945	0.00723933	0.0174881	-0.0114692	Transthyretin (G2)	Non significant
P02766.A0A087WV45.A0A087WT59	0.201	cognitive PGS	-0.00227131	0.00668594	0.0111006	-0.0156432	Transthyretin (G2)	Non significant
P02768.A0A0C4DGB6.D6RHD5.H0YA55.A0A087WWT3.B7WNR0.C9JKR2	0.138	digit symbol	0.00136977	0.00569019	0.0127502	-0.0100106	Albumin (G9)	Non significant
P02768.A0A0C4DGB6.D6RHD5.H0YA55.A0A087WWT3.B7WNR0.C9JKR2	0.138	verbal fluency	0.00122504	0.00549112	0.0122073	-0.0097572	Albumin (G9)	Non significant
P02768.A0A0C4DGB6.D6RHD5.H0YA55.A0A087WWT3.B7WNR0.C9JKR2	0.138	vocabulary	0.00173009	0.00687137	0.0154728	-0.0120126	Albumin (G9)	Non significant
P02768.A0A0C4DGB6.D6RHD5.H0YA55.A0A087WWT3.B7WNR0.C9JKR2	0.138	logical memory	0.00100782	0.00429121	0.00959024	-0.00757461	Albumin (G9)	Non significant
P02768.A0A0C4DGB6.D6RHD5.H0YA55.A0A087WWT3.B7WNR0.C9JKR2	0.138	cognitive PGS	0.00331835	0.0100475	0.0234134	-0.0167766	Albumin (G9)	Non significant
P02768.A0A0C4DGB6.D6RHD5.H0YA55.B7WNR0	0.9045	digit symbol	-0.016464	0.0100797	0.0036953	-0.0366234	Albumin (G7)	Non significant
P02768.A0A0C4DGB6.D6RHD5.H0YA55.B7WNR0	0.9045	verbal fluency	-0.0180497	0.0104215	0.00279336	-0.0388928	Albumin (G7)	Non significant
P02768.A0A0C4DGB6.D6RHD5.H0YA55.B7WNR0	0.9045	vocabulary	-0.0310627	0.0138404	-0.00338201	-0.0587434	Albumin (G7)	Non significant
P02768.A0A0C4DGB6.D6RHD5.H0YA55.B7WNR0	0.9045	logical memory	-0.00295445	0.00783656	0.0127187	-0.0186276	Albumin (G7)	Non significant
P02768.A0A0C4DGB6.D6RHD5.H0YA55.B7WNR0	0.9045	cognitive PGS	-0.00552806	0.0100593	0.0145905	-0.0256467	Albumin (G7)	Non significant
P02768.A0A0C4DGB6.D6RHD5.H0YA55.B7WNR0.C9JKR2	0.9725	digit symbol	0.0360564	0.0133835	0.0628235	0.00928939	Albumin (G2)	Significant
P02768.A0A0C4DGB6.D6RHD5.H0YA55.B7WNR0.C9JKR2	0.9725	verbal fluency	0.0368599	0.01315	0.0631598	0.0105599	Albumin (G2)	Significant
P02768.A0A0C4DGB6.D6RHD5.H0YA55.B7WNR0.C9JKR2	0.9725	vocabulary	0.0450112	0.0154434	0.0758979	0.0141245	Albumin (G2)	Significant
P02768.A0A0C4DGB6.D6RHD5.H0YA55.B7WNR0.C9JKR2	0.9725	logical memory	0.0205701	0.0102511	0.0410723	6.80014e-05	Albumin (G2)	Significant
P02768.A0A0C4DGB6.D6RHD5.H0YA55.B7WNR0.C9JKR2	0.9725	cognitive PGS	0.00718821	0.0134399	0.034068	-0.0196916	Albumin (G2)	Non significant
P02768.A0A0C4DGB6.D6RHD5.H7C013.H0YA55.B7WNR0	0.04225	digit symbol	0.000431928	0.00293005	0.00629204	-0.00542818	Albumin (G1)	Non significant
P02768.A0A0C4DGB6.D6RHD5.H7C013.H0YA55.B7WNR0	0.04225	verbal fluency	0.00039438	0.00270391	0.0058022	-0.00501344	Albumin (G1)	Non significant
P02768.A0A0C4DGB6.D6RHD5.H7C013.H0YA55.B7WNR0	0.04225	vocabulary	0.000437175	0.00305195	0.00654108	-0.00566673	Albumin (G1)	Non significant
P02768.A0A0C4DGB6.D6RHD5.H7C013.H0YA55.B7WNR0	0.04225	logical memory	-0.000143808	0.00193239	0.00372097	-0.00400859	Albumin (G1)	Non significant
P02768.A0A0C4DGB6.D6RHD5.H7C013.H0YA55.B7WNR0	0.04225	cognitive PGS	0.000128402	0.00252654	0.00518148	-0.00492467	Albumin (G1)	Non significant
P02768.A0A0C4DGB6.H7C013	0.632	digit symbol	0.0156175	0.0146271	0.0448717	-0.0136367	Albumin (G8)	Non significant
P02768.A0A0C4DGB6.H7C013	0.632	verbal fluency	0.0172336	0.0155724	0.0483783	-0.0139112	Albumin (G8)	Non significant
P02768.A0A0C4DGB6.H7C013	0.632	vocabulary	0.0201207	0.0181798	0.0564802	-0.0162389	Albumin (G8)	Non significant
P02768.A0A0C4DGB6.H7C013	0.632	logical memory	0.0026145	0.00734134	0.0172972	-0.0120682	Albumin (G8)	Non significant
P02768.A0A0C4DGB6.H7C013	0.632	cognitive PGS	0.00642852	0.0114889	0.0294064	-0.0165494	Albumin (G8)	Non significant
P02768.A0A0C4DGB6.H7C013.A0A087WWT3	0.0775	digit symbol	0.000296665	0.00429683	0.00889033	-0.008297	Albumin (G3)	Non significant
P02768.A0A0C4DGB6.H7C013.A0A087WWT3	0.0775	verbal fluency	0.000180604	0.00406659	0.00831379	-0.00795258	Albumin (G3)	Non significant
P02768.A0A0C4DGB6.H7C013.A0A087WWT3	0.0775	vocabulary	0.000823463	0.0054898	0.0118031	-0.0101561	Albumin (G3)	Non significant
P02768.A0A0C4DGB6.H7C013.A0A087WWT3	0.0775	logical memory	0.000580081	0.00381256	0.0082052	-0.00704504	Albumin (G3)	Non significant
P02768.A0A0C4DGB6.H7C013.A0A087WWT3	0.0775	cognitive PGS	0.0003559	0.00563869	0.0116333	-0.0109215	Albumin (G3)	Non significant
P02768.A0A0C4DGB6.H7C013.A0A087WWT3.B7WNR0.C9JKR2	0.1565	digit symbol	0.0029872	0.0083087	0.0196046	-0.0136302	Albumin (G5)	Non significant
P02768.A0A0C4DGB6.H7C013.A0A087WWT3.B7WNR0.C9JKR2	0.1565	verbal fluency	0.00285723	0.00796915	0.0187955	-0.0130811	Albumin (G5)	Non significant
P02768.A0A0C4DGB6.H7C013.A0A087WWT3.B7WNR0.C9JKR2	0.1565	vocabulary	0.00374828	0.0102156	0.0241794	-0.0166829	Albumin (G5)	Non significant
P02768.A0A0C4DGB6.H7C013.A0A087WWT3.B7WNR0.C9JKR2	0.1565	logical memory	0.00176695	0.00563027	0.0130275	-0.00949359	Albumin (G5)	Non significant
P02768.A0A0C4DGB6.H7C013.A0A087WWT3.B7WNR0.C9JKR2	0.1565	cognitive PGS	-0.000208686	0.00541992	0.0106311	-0.0110485	Albumin (G5)	Non significant
P02768.A0A0C4DGB6.H7C013.H0YA55	0.0745	digit symbol	-0.000397872	0.00257717	0.00475647	-0.00555221	Albumin (G4)	Non significant
P02768.A0A0C4DGB6.H7C013.H0YA55	0.0745	verbal fluency	2.83672e-05	0.00228896	0.00460629	-0.00454955	Albumin (G4)	Non significant
P02768.A0A0C4DGB6.H7C013.H0YA55	0.0745	vocabulary	7.17468e-05	0.00230429	0.00468032	-0.00453683	Albumin (G4)	Non significant
P02768.A0A0C4DGB6.H7C013.H0YA55	0.0745	logical memory	-4.40941e-05	0.00208253	0.00412096	-0.00420915	Albumin (G4)	Non significant
P02768.A0A0C4DGB6.H7C013.H0YA55	0.0745	cognitive PGS	0.00132511	0.00535036	0.0120258	-0.00937561	Albumin (G4)	Non significant
P02768.D6RHD5.H0YA55.A0A087WWT3.B7WNR0.C9JKR2	0.126	digit symbol	0.00248725	0.00795675	0.0184007	-0.0134262	Albumin (G6)	Non significant
P02768.D6RHD5.H0YA55.A0A087WWT3.B7WNR0.C9JKR2	0.126	verbal fluency	0.00225386	0.0072812	0.0168163	-0.0123085	Albumin (G6)	Non significant
P02768.D6RHD5.H0YA55.A0A087WWT3.B7WNR0.C9JKR2	0.126	vocabulary	0.00299333	0.00936856	0.0217304	-0.0157438	Albumin (G6)	Non significant
P02768.D6RHD5.H0YA55.A0A087WWT3.B7WNR0.C9JKR2	0.126	logical memory	0.000913124	0.00421938	0.00935189	-0.00752564	Albumin (G6)	Non significant
P02768.D6RHD5.H0YA55.A0A087WWT3.B7WNR0.C9JKR2	0.126	cognitive PGS	0.00031041	0.00489631	0.010103	-0.00948221	Albumin (G6)	Non significant
P02774.D6RBJ7.D6RF35	0.10525	digit symbol	0.000323636	0.00300134	0.00632631	-0.00567904	Vitamin D-binding protein (G1)	Non significant
P02774.D6RBJ7.D6RF35	0.10525	verbal fluency	0.000434236	0.00329276	0.00701975	-0.00615128	Vitamin D-binding protein (G1)	Non significant
P02774.D6RBJ7.D6RF35	0.10525	vocabulary	0.00147426	0.0053334	0.0121411	-0.00919253	Vitamin D-binding protein (G1)	Non significant
P02774.D6RBJ7.D6RF35	0.10525	logical memory	0.000216576	0.00257323	0.00536303	-0.00492987	Vitamin D-binding protein (G1)	Non significant
P02774.D6RBJ7.D6RF35	0.10525	cognitive PGS	-0.00141703	0.0052397	0.00906237	-0.0118964	Vitamin D-binding protein (G1)	Non significant
P02774.D6RBJ7.D6RF35.D6RF20	0.03775	digit symbol	0.00029987	0.00225975	0.00481937	-0.00421963	Vitamin D-binding protein (G3)	Non significant
P02774.D6RBJ7.D6RF35.D6RF20	0.03775	verbal fluency	3.79088e-05	0.00164039	0.00331869	-0.00324287	Vitamin D-binding protein (G3)	Non significant
P02774.D6RBJ7.D6RF35.D6RF20	0.03775	vocabulary	0.000488039	0.00310792	0.00670387	-0.00572779	Vitamin D-binding protein (G3)	Non significant
P02774.D6RBJ7.D6RF35.D6RF20	0.03775	logical memory	0.000212627	0.00197501	0.00416265	-0.0037374	Vitamin D-binding protein (G3)	Non significant
P02774.D6RBJ7.D6RF35.D6RF20	0.03775	cognitive PGS	0.000171131	0.00242582	0.00502277	-0.0046805	Vitamin D-binding protein (G3)	Non significant
P02774.D6RF35	0.05675	digit symbol	9.25396e-05	0.00204582	0.00418418	-0.00399911	Vitamin D-binding protein (G2)	Non significant
P02774.D6RF35	0.05675	verbal fluency	-3.30936e-05	0.00215004	0.00426698	-0.00433317	Vitamin D-binding protein (G2)	Non significant
P02774.D6RF35	0.05675	vocabulary	0.000574717	0.00326606	0.00710684	-0.00595741	Vitamin D-binding protein (G2)	Non significant
P02774.D6RF35	0.05675	logical memory	-0.000281479	0.00221293	0.00414438	-0.00470734	Vitamin D-binding protein (G2)	Non significant
P02774.D6RF35	0.05675	cognitive PGS	-0.000310526	0.00279604	0.00528155	-0.0059026	Vitamin D-binding protein (G2)	Non significant
P02775	0.03325	digit symbol	0.000257304	0.00195012	0.00415754	-0.00364293	Platelet basic protein	Non significant
P02775	0.03325	verbal fluency	0.00027083	0.00199028	0.00425139	-0.00370973	Platelet basic protein	Non significant
P02775	0.03325	vocabulary	0.000307384	0.00216411	0.0046356	-0.00402084	Platelet basic protein	Non significant
P02775	0.03325	logical memory	0.000374029	0.00235517	0.00508436	-0.0043363	Platelet basic protein	Non significant
P02775	0.03325	cognitive PGS	0.000144297	0.00181705	0.0037784	-0.0034898	Platelet basic protein	Non significant
P02786.G3V0E5	0.181	digit symbol	0.00274904	0.00656821	0.0158855	-0.0103874	Transferrin receptor protein 1 (G)	Non significant
P02786.G3V0E5	0.181	verbal fluency	0.00131312	0.00400317	0.00931947	-0.00669322	Transferrin receptor protein 1 (G)	Non significant
P02786.G3V0E5	0.181	vocabulary	0.00230563	0.00576878	0.0138432	-0.00923194	Transferrin receptor protein 1 (G)	Non significant
P02786.G3V0E5	0.181	logical memory	0.00182981	0.00483321	0.0114962	-0.0078366	Transferrin receptor protein 1 (G)	Non significant
P02786.G3V0E5	0.181	cognitive PGS	0.00259541	0.00644254	0.0154805	-0.0102897	Transferrin receptor protein 1 (G)	Non significant
P02787	0.08525	digit symbol	0.000155455	0.0038729	0.00790125	-0.00759034	Serotransferrin	Non significant
P02787	0.08525	verbal fluency	-0.00046962	0.00426559	0.00806157	-0.00900081	Serotransferrin	Non significant
P02787	0.08525	vocabulary	-0.000251203	0.00482356	0.00939592	-0.00989833	Serotransferrin	Non significant
P02787	0.08525	logical memory	0.000665378	0.00326561	0.00719659	-0.00586583	Serotransferrin	Non significant
P02787	0.08525	cognitive PGS	0.0003797	0.00487441	0.0101285	-0.00936911	Serotransferrin	Non significant
P02787.C9JB55.F8WEK9.F8WCI6	0.05375	digit symbol	0.000480655	0.00384369	0.00816803	-0.00720672	Serotransferrin (G4)	Non significant
P02787.C9JB55.F8WEK9.F8WCI6	0.05375	verbal fluency	0.000295879	0.00344148	0.00717884	-0.00658708	Serotransferrin (G4)	Non significant
P02787.C9JB55.F8WEK9.F8WCI6	0.05375	vocabulary	0.000344697	0.00396373	0.00827216	-0.00758277	Serotransferrin (G4)	Non significant
P02787.C9JB55.F8WEK9.F8WCI6	0.05375	logical memory	0.000374381	0.00250476	0.0053839	-0.00463514	Serotransferrin (G4)	Non significant
P02787.C9JB55.F8WEK9.F8WCI6	0.05375	cognitive PGS	0.000664711	0.00410202	0.00886874	-0.00753932	Serotransferrin (G4)	Non significant
P02787.C9JVG0	0.378	digit symbol	-0.00470684	0.00856335	0.0124199	-0.0218335	Serotransferrin (G3)	Non significant
P02787.C9JVG0	0.378	verbal fluency	-0.00679255	0.0104035	0.0140145	-0.0275996	Serotransferrin (G3)	Non significant
P02787.C9JVG0	0.378	vocabulary	-0.00824068	0.0125573	0.016874	-0.0333554	Serotransferrin (G3)	Non significant
P02787.C9JVG0	0.378	logical memory	0.000724434	0.00519253	0.0111095	-0.00966062	Serotransferrin (G3)	Non significant
P02787.C9JVG0	0.378	cognitive PGS	0.0027745	0.00825429	0.0192831	-0.0137341	Serotransferrin (G3)	Non significant
P02787.F8WC57.F8WEK9.F8WCI6	0.01475	digit symbol	-6.16847e-05	0.00110118	0.00214068	-0.00226405	Serotransferrin (G2)	Non significant
P02787.F8WC57.F8WEK9.F8WCI6	0.01475	verbal fluency	-9.96633e-05	0.00128072	0.00246178	-0.00266111	Serotransferrin (G2)	Non significant
P02787.F8WC57.F8WEK9.F8WCI6	0.01475	vocabulary	9.05044e-06	0.00111785	0.00224476	-0.00222666	Serotransferrin (G2)	Non significant
P02787.F8WC57.F8WEK9.F8WCI6	0.01475	logical memory	-5.71732e-05	0.00110994	0.00216272	-0.00227706	Serotransferrin (G2)	Non significant
P02787.F8WC57.F8WEK9.F8WCI6	0.01475	cognitive PGS	-4.98045e-06	0.0011232	0.00224141	-0.00225137	Serotransferrin (G2)	Non significant
P02787.H7C5E8	0.17975	digit symbol	6.14416e-05	0.00444884	0.00895913	-0.00883624	Serotransferrin (G1)	Non significant
P02787.H7C5E8	0.17975	verbal fluency	-0.000881769	0.00484061	0.00879945	-0.010563	Serotransferrin (G1)	Non significant
P02787.H7C5E8	0.17975	vocabulary	-0.00156778	0.00592347	0.0102792	-0.0134147	Serotransferrin (G1)	Non significant
P02787.H7C5E8	0.17975	logical memory	0.00026516	0.00340198	0.00706912	-0.0065388	Serotransferrin (G1)	Non significant
P02787.H7C5E8	0.17975	cognitive PGS	0.00390468	0.00977821	0.0234611	-0.0156517	Serotransferrin (G1)	Non significant
P02790	0.06625	digit symbol	-0.000261751	0.00233037	0.00439899	-0.0049225	Hemopexin	Non significant
P02790	0.06625	verbal fluency	-0.000876303	0.0039193	0.00696229	-0.0087149	Hemopexin	Non significant
P02790	0.06625	vocabulary	-0.000247145	0.0025153	0.00478345	-0.00527774	Hemopexin	Non significant
P02790	0.06625	logical memory	0.00016392	0.00225777	0.00467947	-0.00435163	Hemopexin	Non significant
P02790	0.06625	cognitive PGS	0.000789556	0.00390839	0.00860635	-0.00702723	Hemopexin	Non significant
P02790.Q9BS19	0.0495	digit symbol	0.000163605	0.00224632	0.00465624	-0.00432903	PG 90 (HPX)	Non significant
P02790.Q9BS19	0.0495	verbal fluency	-0.000493554	0.00302981	0.00556607	-0.00655318	PG 90 (HPX)	Non significant
P02790.Q9BS19	0.0495	vocabulary	-2.0402e-05	0.00232837	0.00463635	-0.00467715	PG 90 (HPX)	Non significant
P02790.Q9BS19	0.0495	logical memory	0.000269071	0.00207395	0.00441698	-0.00387884	PG 90 (HPX)	Non significant
P02790.Q9BS19	0.0495	cognitive PGS	0.000452369	0.00297156	0.0063955	-0.00549076	PG 90 (HPX)	Non significant
P03951.H0Y596	0.02775	digit symbol	-0.00013429	0.00143675	0.00273921	-0.00300779	Coagulation factor XI (G)	Non significant
P03951.H0Y596	0.02775	verbal fluency	-6.6248e-05	0.00124385	0.00242144	-0.00255394	Coagulation factor XI (G)	Non significant
P03951.H0Y596	0.02775	vocabulary	-0.000252076	0.00194962	0.00364716	-0.00415131	Coagulation factor XI (G)	Non significant
P03951.H0Y596	0.02775	logical memory	0.000109853	0.0013687	0.00284725	-0.00262754	Coagulation factor XI (G)	Non significant
P03951.H0Y596	0.02775	cognitive PGS	-0.000241834	0.00199948	0.00375713	-0.0042408	Coagulation factor XI (G)	Non significant
P03952.C9JCT1.E9PBC5.H0YAC1.C9J075	0.087	digit symbol	0.00127786	0.00476508	0.010808	-0.0082523	PG 46 (KLKB1, KLK3)	Non significant
P03952.C9JCT1.E9PBC5.H0YAC1.C9J075	0.087	verbal fluency	0.00101399	0.00396573	0.00894544	-0.00691747	PG 46 (KLKB1, KLK3)	Non significant
P03952.C9JCT1.E9PBC5.H0YAC1.C9J075	0.087	vocabulary	0.00141979	0.00521416	0.0118481	-0.00900854	PG 46 (KLKB1, KLK3)	Non significant
P03952.C9JCT1.E9PBC5.H0YAC1.C9J075	0.087	logical memory	0.000686566	0.00304419	0.00677494	-0.00540181	PG 46 (KLKB1, KLK3)	Non significant
P03952.C9JCT1.E9PBC5.H0YAC1.C9J075	0.087	cognitive PGS	0.00064057	0.00344658	0.00753372	-0.00625258	PG 46 (KLKB1, KLK3)	Non significant
P03952.E9PBC5.H0YAC1	0.012	digit symbol	5.39116e-05	0.00102074	0.00209539	-0.00198757	PG 47 (KLKB1, KLK3)	Non significant
P03952.E9PBC5.H0YAC1	0.012	verbal fluency	5.67963e-05	0.00107784	0.00221248	-0.00209889	PG 47 (KLKB1, KLK3)	Non significant
P03952.E9PBC5.H0YAC1	0.012	vocabulary	4.65993e-05	0.00114991	0.00234642	-0.00225322	PG 47 (KLKB1, KLK3)	Non significant
P03952.E9PBC5.H0YAC1	0.012	logical memory	-9.986e-06	0.000743555	0.00147712	-0.0014971	PG 47 (KLKB1, KLK3)	Non significant
P03952.E9PBC5.H0YAC1	0.012	cognitive PGS	-6.0387e-05	0.00135775	0.00265511	-0.00277588	PG 47 (KLKB1, KLK3)	Non significant
P03952.H0YAC1	0.01025	digit symbol	6.50172e-05	0.000968103	0.00200122	-0.00187119	PG 102 (KLK3, KLKB1)	Non significant
P03952.H0YAC1	0.01025	verbal fluency	1.89343e-05	0.000737907	0.00149475	-0.00145688	PG 102 (KLK3, KLKB1)	Non significant
P03952.H0YAC1	0.01025	vocabulary	1.467e-05	0.000776899	0.00156847	-0.00153913	PG 102 (KLK3, KLKB1)	Non significant
P03952.H0YAC1	0.01025	logical memory	2.71347e-05	0.000681255	0.00138964	-0.00133537	PG 102 (KLK3, KLKB1)	Non significant
P03952.H0YAC1	0.01025	cognitive PGS	-7.01931e-05	0.00100329	0.00193639	-0.00207677	PG 102 (KLK3, KLKB1)	Non significant
P03952.P03951.E9PBC5.H0YAC1	0.0495	digit symbol	-0.000416263	0.00289302	0.00536977	-0.0062023	PG 48 (KLKB1, F11, KLK3)	Non significant
P03952.P03951.E9PBC5.H0YAC1	0.0495	verbal fluency	-0.000397231	0.00302619	0.00565515	-0.00644961	PG 48 (KLKB1, F11, KLK3)	Non significant
P03952.P03951.E9PBC5.H0YAC1	0.0495	vocabulary	-0.000670829	0.00407142	0.00747201	-0.00881367	PG 48 (KLKB1, F11, KLK3)	Non significant
P03952.P03951.E9PBC5.H0YAC1	0.0495	logical memory	-7.05826e-06	0.00215797	0.00430889	-0.004323	PG 48 (KLKB1, F11, KLK3)	Non significant
P03952.P03951.E9PBC5.H0YAC1	0.0495	cognitive PGS	-0.000504773	0.00373116	0.00695754	-0.00796709	PG 48 (KLKB1, F11, KLK3)	Non significant
P04003	0.12625	digit symbol	0.00158586	0.00564058	0.012867	-0.00969531	C4b-binding protein alpha chain	Non significant
P04003	0.12625	verbal fluency	0.000759474	0.00438393	0.00952733	-0.00800838	C4b-binding protein alpha chain	Non significant
P04003	0.12625	vocabulary	0.00220914	0.00764559	0.0175003	-0.013082	C4b-binding protein alpha chain	Non significant
P04003	0.12625	logical memory	0.000617659	0.00352061	0.00765888	-0.00642357	C4b-binding protein alpha chain	Non significant
P04003	0.12625	cognitive PGS	0.0025479	0.00815224	0.0188524	-0.0137566	C4b-binding protein alpha chain	Non significant
P04003.A6PVY5	0.094	digit symbol	0.00038837	0.00279849	0.00598536	-0.00520862	C4b-binding protein alpha chain (G1)	Non significant
P04003.A6PVY5	0.094	verbal fluency	0.000712312	0.00338865	0.00748962	-0.006065	C4b-binding protein alpha chain (G1)	Non significant
P04003.A6PVY5	0.094	vocabulary	0.00097701	0.00416982	0.00931665	-0.00736263	C4b-binding protein alpha chain (G1)	Non significant
P04003.A6PVY5	0.094	logical memory	0.000580483	0.00300363	0.00658774	-0.00542677	C4b-binding protein alpha chain (G1)	Non significant
P04003.A6PVY5	0.094	cognitive PGS	-0.00160111	0.00581416	0.0100272	-0.0132294	C4b-binding protein alpha chain (G1)	Non significant
P04003.A6PVY5.F2Z2V7	0.98575	digit symbol	0.0299136	0.0096186	0.0491508	0.0106765	C4b-binding protein alpha chain (G2)	Significant
P04003.A6PVY5.F2Z2V7	0.98575	verbal fluency	0.0291499	0.00948046	0.0481108	0.010189	C4b-binding protein alpha chain (G2)	Significant
P04003.A6PVY5.F2Z2V7	0.98575	vocabulary	0.0473466	0.011602	0.0705507	0.0241425	C4b-binding protein alpha chain (G2)	Significant
P04003.A6PVY5.F2Z2V7	0.98575	logical memory	0.00883719	0.00799168	0.0248206	-0.00714617	C4b-binding protein alpha chain (G2)	Non significant
P04003.A6PVY5.F2Z2V7	0.98575	cognitive PGS	0.0179629	0.0109226	0.0398081	-0.00388231	C4b-binding protein alpha chain (G2)	Non significant
P04004	0.7425	digit symbol	-0.012483	0.0115293	0.0105756	-0.0355417	Vitronectin	Non significant
P04004	0.7425	verbal fluency	-0.00992523	0.0105352	0.0111452	-0.0309957	Vitronectin	Non significant
P04004	0.7425	vocabulary	-0.00376625	0.00969941	0.0156326	-0.0231651	Vitronectin	Non significant
P04004	0.7425	logical memory	0.00503269	0.0079625	0.0209577	-0.0108923	Vitronectin	Non significant
P04004	0.7425	cognitive PGS	-0.0192311	0.0151491	0.011067	-0.0495293	Vitronectin	Non significant
P04004.F5GX75	0.03925	digit symbol	-0.000329376	0.00229162	0.00425387	-0.00491262	Vitronectin (G)	Non significant
P04004.F5GX75	0.03925	verbal fluency	3.69994e-05	0.00132081	0.00267862	-0.00260462	Vitronectin (G)	Non significant
P04004.F5GX75	0.03925	vocabulary	-0.000203026	0.00193229	0.00366156	-0.00406762	Vitronectin (G)	Non significant
P04004.F5GX75	0.03925	logical memory	-0.000205101	0.00177611	0.00334712	-0.00375732	Vitronectin (G)	Non significant
P04004.F5GX75	0.03925	cognitive PGS	-0.000586094	0.00329901	0.00601193	-0.00718412	Vitronectin (G)	Non significant
P04004.H0YJW9	0.348	digit symbol	-0.00660455	0.0107973	0.0149901	-0.0281992	PG 107 (VTN)	Non significant
P04004.H0YJW9	0.348	verbal fluency	-0.00558016	0.00959739	0.0136146	-0.0247749	PG 107 (VTN)	Non significant
P04004.H0YJW9	0.348	vocabulary	-0.00340269	0.00788813	0.0123736	-0.019179	PG 107 (VTN)	Non significant
P04004.H0YJW9	0.348	logical memory	0.00286781	0.00642988	0.0157276	-0.00999194	PG 107 (VTN)	Non significant
P04004.H0YJW9	0.348	cognitive PGS	-0.00256883	0.00931103	0.0160532	-0.0211909	PG 107 (VTN)	Non significant
P04070.E7END6	0.018	digit symbol	-0.000163323	0.00150916	0.00285499	-0.00318164	Vitamin K-dependent protein C (G2)	Non significant
P04070.E7END6	0.018	verbal fluency	-0.00010666	0.00131708	0.00252749	-0.00274082	Vitamin K-dependent protein C (G2)	Non significant
P04070.E7END6	0.018	vocabulary	-0.000233587	0.00195386	0.00367413	-0.0041413	Vitamin K-dependent protein C (G2)	Non significant
P04070.E7END6	0.018	logical memory	-0.000129892	0.00135886	0.00258783	-0.00284761	Vitamin K-dependent protein C (G2)	Non significant
P04070.E7END6	0.018	cognitive PGS	6.52743e-06	0.000940801	0.00188813	-0.00187508	Vitamin K-dependent protein C (G2)	Non significant
P04070.E7END6.H7BYX9	0.06725	digit symbol	-0.000171863	0.00198487	0.00379787	-0.0041416	Vitamin K-dependent protein C (G3)	Non significant
P04070.E7END6.H7BYX9	0.06725	verbal fluency	0.000576064	0.00287304	0.00632214	-0.00517002	Vitamin K-dependent protein C (G3)	Non significant
P04070.E7END6.H7BYX9	0.06725	vocabulary	-0.000367424	0.00236048	0.00435354	-0.00508839	Vitamin K-dependent protein C (G3)	Non significant
P04070.E7END6.H7BYX9	0.06725	logical memory	8.87847e-05	0.00186333	0.00381545	-0.00363788	Vitamin K-dependent protein C (G3)	Non significant
P04070.E7END6.H7BYX9	0.06725	cognitive PGS	-0.000652027	0.00314605	0.00564008	-0.00694413	Vitamin K-dependent protein C (G3)	Non significant
P04070.E7ENR9.E7END6	0.22275	digit symbol	-0.00324897	0.00692752	0.0106061	-0.017104	Vitamin K-dependent protein C (G1)	Non significant
P04070.E7ENR9.E7END6	0.22275	verbal fluency	-0.00219636	0.0052737	0.00835105	-0.0127438	Vitamin K-dependent protein C (G1)	Non significant
P04070.E7ENR9.E7END6	0.22275	vocabulary	-0.00398278	0.00830404	0.0126253	-0.0205909	Vitamin K-dependent protein C (G1)	Non significant
P04070.E7ENR9.E7END6	0.22275	logical memory	-0.000307128	0.00325315	0.00619917	-0.00681342	Vitamin K-dependent protein C (G1)	Non significant
P04070.E7ENR9.E7END6	0.22275	cognitive PGS	-0.00114685	0.00442888	0.00771092	-0.0100046	Vitamin K-dependent protein C (G1)	Non significant
P04114	0.01925	digit symbol	0.000205647	0.00178317	0.00377198	-0.00336068	Apolipoprotein B-100	Non significant
P04114	0.01925	verbal fluency	0.000168859	0.00155353	0.00327592	-0.0029382	Apolipoprotein B-100	Non significant
P04114	0.01925	vocabulary	0.000164903	0.00172118	0.00360726	-0.00327746	Apolipoprotein B-100	Non significant
P04114	0.01925	logical memory	-1.59134e-06	0.000961676	0.00192176	-0.00192494	Apolipoprotein B-100	Non significant
P04114	0.01925	cognitive PGS	6.63945e-05	0.00132173	0.00270986	-0.00257707	Apolipoprotein B-100	Non significant
P04114.A8MUN2	0.014	digit symbol	9.85891e-05	0.00118911	0.00247681	-0.00227963	Apolipoprotein B-100 (G)	Non significant
P04114.A8MUN2	0.014	verbal fluency	0.000123553	0.00133457	0.0027927	-0.00254559	Apolipoprotein B-100 (G)	Non significant
P04114.A8MUN2	0.014	vocabulary	8.7858e-05	0.00120989	0.00250763	-0.00233192	Apolipoprotein B-100 (G)	Non significant
P04114.A8MUN2	0.014	logical memory	2.23733e-05	0.000908109	0.00183859	-0.00179384	Apolipoprotein B-100 (G)	Non significant
P04114.A8MUN2	0.014	cognitive PGS	1.65151e-06	0.00119038	0.00238242	-0.00237912	Apolipoprotein B-100 (G)	Non significant
P04180	0.0425	digit symbol	-4.96605e-05	0.00143585	0.00282204	-0.00292136	Phosphatidylcholine-sterol acyltransferase	Non significant
P04180	0.0425	verbal fluency	0.000268829	0.00190902	0.00408687	-0.00354921	Phosphatidylcholine-sterol acyltransferase	Non significant
P04180	0.0425	vocabulary	0.000102273	0.00156577	0.00323382	-0.00302927	Phosphatidylcholine-sterol acyltransferase	Non significant
P04180	0.0425	logical memory	0.000414808	0.00238484	0.00518449	-0.00435487	Phosphatidylcholine-sterol acyltransferase	Non significant
P04180	0.0425	cognitive PGS	-0.000440536	0.00264627	0.00485201	-0.00573308	Phosphatidylcholine-sterol acyltransferase	Non significant
P04180.I3L1Q6.J3QSE5	0.01375	digit symbol	-9.17491e-05	0.00112418	0.00215661	-0.00234011	Phosphatidylcholine-sterol acyltransferase (G)	Non significant
P04180.I3L1Q6.J3QSE5	0.01375	verbal fluency	-4.34946e-05	0.000947336	0.00185118	-0.00193817	Phosphatidylcholine-sterol acyltransferase (G)	Non significant
P04180.I3L1Q6.J3QSE5	0.01375	vocabulary	-8.94085e-05	0.0011415	0.00219359	-0.00237241	Phosphatidylcholine-sterol acyltransferase (G)	Non significant
P04180.I3L1Q6.J3QSE5	0.01375	logical memory	4.7296e-06	0.000676795	0.00135832	-0.00134886	Phosphatidylcholine-sterol acyltransferase (G)	Non significant
P04180.I3L1Q6.J3QSE5	0.01375	cognitive PGS	-6.9509e-06	0.000945057	0.00188316	-0.00189706	Phosphatidylcholine-sterol acyltransferase (G)	Non significant
P04196	0.0125	digit symbol	0.000101139	0.00125651	0.00261415	-0.00241188	Histidine-rich glycoprotein	Non significant
P04196	0.0125	verbal fluency	0.000109032	0.00126252	0.00263408	-0.00241601	Histidine-rich glycoprotein	Non significant
P04196	0.0125	vocabulary	0.000125274	0.00143759	0.00300045	-0.0027499	Histidine-rich glycoprotein	Non significant
P04196	0.0125	logical memory	3.63672e-05	0.000784006	0.00160438	-0.00153165	Histidine-rich glycoprotein	Non significant
P04196	0.0125	cognitive PGS	-4.48188e-05	0.00110589	0.00216696	-0.0022566	Histidine-rich glycoprotein	Non significant
P04211	0.0055	digit symbol	3.42972e-05	0.00061255	0.0012594	-0.0011908	Immunoglobulin lambda variable 7-43	Non significant
P04211	0.0055	verbal fluency	2.11214e-05	0.000556223	0.00113357	-0.00109132	Immunoglobulin lambda variable 7-43	Non significant
P04211	0.0055	vocabulary	-8.98637e-06	0.000698709	0.00138843	-0.0014064	Immunoglobulin lambda variable 7-43	Non significant
P04211	0.0055	logical memory	1.89015e-05	0.000510592	0.00104009	-0.00100228	Immunoglobulin lambda variable 7-43	Non significant
P04211	0.0055	cognitive PGS	-1.53315e-05	0.000657739	0.00130015	-0.00133081	Immunoglobulin lambda variable 7-43	Non significant
P04217	0.01875	digit symbol	-0.00014092	0.00147828	0.00281563	-0.00309747	Alpha-1B-glycoprotein	Non significant
P04217	0.01875	verbal fluency	-6.26528e-05	0.00104789	0.00203313	-0.00215843	Alpha-1B-glycoprotein	Non significant
P04217	0.01875	vocabulary	-0.000257507	0.00209733	0.00393715	-0.00445217	Alpha-1B-glycoprotein	Non significant
P04217	0.01875	logical memory	-7.11364e-05	0.00118967	0.00230819	-0.00245047	Alpha-1B-glycoprotein	Non significant
P04217	0.01875	cognitive PGS	-0.000175951	0.00183168	0.00348741	-0.00383931	Alpha-1B-glycoprotein	Non significant
P04217.M0R009	0.02	digit symbol	-8.57534e-05	0.00138188	0.00267802	-0.00284952	Alpha-1B-glycoprotein (G)	Non significant
P04217.M0R009	0.02	verbal fluency	-0.000129128	0.0015061	0.00288308	-0.00314134	Alpha-1B-glycoprotein (G)	Non significant
P04217.M0R009	0.02	vocabulary	-0.000216888	0.0019862	0.00375551	-0.00418929	Alpha-1B-glycoprotein (G)	Non significant
P04217.M0R009	0.02	logical memory	-0.000153871	0.00158626	0.00301864	-0.00332639	Alpha-1B-glycoprotein (G)	Non significant
P04217.M0R009	0.02	cognitive PGS	6.23305e-06	0.00122596	0.00245815	-0.00244569	Alpha-1B-glycoprotein (G)	Non significant
P04275	0.0145	digit symbol	-0.0001285	0.00131146	0.00249441	-0.00275141	von Willebrand factor	Non significant
P04275	0.0145	verbal fluency	-0.000166318	0.00169323	0.00322014	-0.00355278	von Willebrand factor	Non significant
P04275	0.0145	vocabulary	-9.30177e-05	0.00118096	0.0022689	-0.00245494	von Willebrand factor	Non significant
P04275	0.0145	logical memory	-9.6033e-05	0.00106994	0.00204384	-0.00223591	von Willebrand factor	Non significant
P04275	0.0145	cognitive PGS	-6.10389e-05	0.00105663	0.00205223	-0.00217431	von Willebrand factor	Non significant
P04278.I3L1J1.A0A0C4DGN2.I3L145.B4DYU0	0.05725	digit symbol	-7.35047e-06	0.00211833	0.0042293	-0.00424401	Sex hormone-binding globulin (G)	Non significant
P04278.I3L1J1.A0A0C4DGN2.I3L145.B4DYU0	0.05725	verbal fluency	-0.000656878	0.00343223	0.00620759	-0.00752134	Sex hormone-binding globulin (G)	Non significant
P04278.I3L1J1.A0A0C4DGN2.I3L145.B4DYU0	0.05725	vocabulary	-2.13169e-05	0.00206231	0.00410331	-0.00414595	Sex hormone-binding globulin (G)	Non significant
P04278.I3L1J1.A0A0C4DGN2.I3L145.B4DYU0	0.05725	logical memory	-0.000422983	0.00263375	0.00484452	-0.00569049	Sex hormone-binding globulin (G)	Non significant
P04278.I3L1J1.A0A0C4DGN2.I3L145.B4DYU0	0.05725	cognitive PGS	0.000466667	0.00291797	0.00630261	-0.00536927	Sex hormone-binding globulin (G)	Non significant
P04430	0.0065	digit symbol	7.51141e-06	0.000643112	0.00129374	-0.00127871	Immunoglobulin kappa variable 1-16	Non significant
P04430	0.0065	verbal fluency	-2.22369e-05	0.000502757	0.000983277	-0.00102775	Immunoglobulin kappa variable 1-16	Non significant
P04430	0.0065	vocabulary	1.86511e-05	0.000732768	0.00148419	-0.00144688	Immunoglobulin kappa variable 1-16	Non significant
P04430	0.0065	logical memory	5.16481e-06	0.00056242	0.00113001	-0.00111968	Immunoglobulin kappa variable 1-16	Non significant
P04430	0.0065	cognitive PGS	-2.45672e-06	0.000803142	0.00160383	-0.00160874	Immunoglobulin kappa variable 1-16	Non significant
P04433.A0A0A0MRZ8	0.06025	digit symbol	0.000870746	0.00404965	0.00897004	-0.00722855	PG 96 (IGKV3-11, IGKV3D-11)	Non significant
P04433.A0A0A0MRZ8	0.06025	verbal fluency	0.000294756	0.0026942	0.00568316	-0.00509365	PG 96 (IGKV3-11, IGKV3D-11)	Non significant
P04433.A0A0A0MRZ8	0.06025	vocabulary	0.000638628	0.00353687	0.00771237	-0.00643512	PG 96 (IGKV3-11, IGKV3D-11)	Non significant
P04433.A0A0A0MRZ8	0.06025	logical memory	0.00041691	0.00246292	0.00534274	-0.00450892	PG 96 (IGKV3-11, IGKV3D-11)	Non significant
P04433.A0A0A0MRZ8	0.06025	cognitive PGS	-0.000478128	0.00311729	0.00575646	-0.00671271	PG 96 (IGKV3-11, IGKV3D-11)	Non significant
P05090.C9JF17	0.06325	digit symbol	0.000635237	0.00327727	0.00718977	-0.0059193	Apolipoprotein D (G2)	Non significant
P05090.C9JF17	0.06325	verbal fluency	0.00063835	0.00330043	0.00723922	-0.00596252	Apolipoprotein D (G2)	Non significant
P05090.C9JF17	0.06325	vocabulary	0.000772582	0.00369062	0.00815383	-0.00660867	Apolipoprotein D (G2)	Non significant
P05090.C9JF17	0.06325	logical memory	-0.000171969	0.00214346	0.00411496	-0.00445889	Apolipoprotein D (G2)	Non significant
P05090.C9JF17	0.06325	cognitive PGS	-0.000596062	0.00348403	0.006372	-0.00756412	Apolipoprotein D (G2)	Non significant
P05090.C9JF17.C9JX71	0.02625	digit symbol	0.000278621	0.00212521	0.00452905	-0.00397181	Apolipoprotein D (G1)	Non significant
P05090.C9JF17.C9JX71	0.02625	verbal fluency	0.000229502	0.00191115	0.0040518	-0.00359279	Apolipoprotein D (G1)	Non significant
P05090.C9JF17.C9JX71	0.02625	vocabulary	0.000162534	0.00176877	0.00370007	-0.003375	Apolipoprotein D (G1)	Non significant
P05090.C9JF17.C9JX71	0.02625	logical memory	6.49743e-05	0.0013008	0.00266658	-0.00253663	Apolipoprotein D (G1)	Non significant
P05090.C9JF17.C9JX71	0.02625	cognitive PGS	-0.000128007	0.00151435	0.00290069	-0.0031567	Apolipoprotein D (G1)	Non significant
P05155.E9PGN7	0.08025	digit symbol	-0.00108501	0.00497686	0.00886872	-0.0110387	Plasma protease C1 inhibitor (G3)	Non significant
P05155.E9PGN7	0.08025	verbal fluency	-0.00104756	0.00447934	0.00791113	-0.0100062	Plasma protease C1 inhibitor (G3)	Non significant
P05155.E9PGN7	0.08025	vocabulary	-0.000518778	0.00391621	0.00731365	-0.0083512	Plasma protease C1 inhibitor (G3)	Non significant
P05155.E9PGN7	0.08025	logical memory	-0.000317311	0.00273025	0.00514319	-0.00577781	Plasma protease C1 inhibitor (G3)	Non significant
P05155.E9PGN7	0.08025	cognitive PGS	-0.000627807	0.00416101	0.00769421	-0.00894983	Plasma protease C1 inhibitor (G3)	Non significant
P05155.H9KV48	0.0785	digit symbol	-0.00110399	0.00509923	0.00909447	-0.0113024	Plasma protease C1 inhibitor (G1)	Non significant
P05155.H9KV48	0.0785	verbal fluency	-0.00104396	0.00474376	0.00844356	-0.0105315	Plasma protease C1 inhibitor (G1)	Non significant
P05155.H9KV48	0.0785	vocabulary	-0.000692014	0.00408385	0.00747569	-0.00885972	Plasma protease C1 inhibitor (G1)	Non significant
P05155.H9KV48	0.0785	logical memory	0.000258018	0.00260237	0.00546276	-0.00494672	Plasma protease C1 inhibitor (G1)	Non significant
P05155.H9KV48	0.0785	cognitive PGS	-0.000226158	0.0038818	0.00753745	-0.00798976	Plasma protease C1 inhibitor (G1)	Non significant
P05155.H9KV48.E9PGN7	0.7755	digit symbol	-0.0209439	0.0135743	0.00620473	-0.0480925	Plasma protease C1 inhibitor (G4)	Non significant
P05155.H9KV48.E9PGN7	0.7755	verbal fluency	-0.016115	0.011379	0.00664294	-0.0388729	Plasma protease C1 inhibitor (G4)	Non significant
P05155.H9KV48.E9PGN7	0.7755	vocabulary	-0.0147556	0.0113905	0.00802547	-0.0375367	Plasma protease C1 inhibitor (G4)	Non significant
P05155.H9KV48.E9PGN7	0.7755	logical memory	-0.00437008	0.00739818	0.0104263	-0.0191664	Plasma protease C1 inhibitor (G4)	Non significant
P05155.H9KV48.E9PGN7	0.7755	cognitive PGS	-0.0111955	0.0107545	0.0103136	-0.0327046	Plasma protease C1 inhibitor (G4)	Non significant
P05155.H9KV48.E9PGN7.H0YCA1	0.022	digit symbol	-0.000245792	0.00212689	0.00400798	-0.00449956	Plasma protease C1 inhibitor (G2)	Non significant
P05155.H9KV48.E9PGN7.H0YCA1	0.022	verbal fluency	-0.000156023	0.00171804	0.00328006	-0.00359211	Plasma protease C1 inhibitor (G2)	Non significant
P05155.H9KV48.E9PGN7.H0YCA1	0.022	vocabulary	-0.000102762	0.00162568	0.0031486	-0.00335412	Plasma protease C1 inhibitor (G2)	Non significant
P05155.H9KV48.E9PGN7.H0YCA1	0.022	logical memory	-5.04801e-05	0.00103744	0.0020244	-0.00212537	Plasma protease C1 inhibitor (G2)	Non significant
P05155.H9KV48.E9PGN7.H0YCA1	0.022	cognitive PGS	-3.35173e-05	0.00143717	0.00284083	-0.00290787	Plasma protease C1 inhibitor (G2)	Non significant
P05156.A0A087X0I2.E7ETH0.D6R9Z8.G3XAM2	0.0745	digit symbol	-0.000103237	0.00206527	0.0040273	-0.00423378	Complement factor I (G3)	Non significant
P05156.A0A087X0I2.E7ETH0.D6R9Z8.G3XAM2	0.0745	verbal fluency	0.000744533	0.00339867	0.00754188	-0.00605281	Complement factor I (G3)	Non significant
P05156.A0A087X0I2.E7ETH0.D6R9Z8.G3XAM2	0.0745	vocabulary	-0.000379244	0.00257455	0.00476986	-0.00552835	Complement factor I (G3)	Non significant
P05156.A0A087X0I2.E7ETH0.D6R9Z8.G3XAM2	0.0745	logical memory	0.000128679	0.0019735	0.00407567	-0.00381831	Complement factor I (G3)	Non significant
P05156.A0A087X0I2.E7ETH0.D6R9Z8.G3XAM2	0.0745	cognitive PGS	-0.000815765	0.00368284	0.00654992	-0.00818145	Complement factor I (G3)	Non significant
P05156.A0A087X0I2.E7ETH0.G3XAM2	0.05425	digit symbol	-0.000601621	0.00317154	0.00574147	-0.00694471	Complement factor I (G2)	Non significant
P05156.A0A087X0I2.E7ETH0.G3XAM2	0.05425	verbal fluency	9.90121e-05	0.00188076	0.00386052	-0.0036625	Complement factor I (G2)	Non significant
P05156.A0A087X0I2.E7ETH0.G3XAM2	0.05425	vocabulary	-0.000330086	0.00247065	0.00461121	-0.00527139	Complement factor I (G2)	Non significant
P05156.A0A087X0I2.E7ETH0.G3XAM2	0.05425	logical memory	0.000133203	0.0018175	0.0037682	-0.00350179	Complement factor I (G2)	Non significant
P05156.A0A087X0I2.E7ETH0.G3XAM2	0.05425	cognitive PGS	-6.43121e-05	0.00204642	0.00402852	-0.00415714	Complement factor I (G2)	Non significant
P05156.E7ETH0.G3XAM2	0.01	digit symbol	-3.32318e-05	0.000885649	0.00173807	-0.00180453	Complement factor I (G1)	Non significant
P05156.E7ETH0.G3XAM2	0.01	verbal fluency	2.10844e-05	0.000741003	0.00150309	-0.00146092	Complement factor I (G1)	Non significant
P05156.E7ETH0.G3XAM2	0.01	vocabulary	-2.48598e-05	0.000798517	0.00157217	-0.00162189	Complement factor I (G1)	Non significant
P05156.E7ETH0.G3XAM2	0.01	logical memory	-2.81463e-05	0.00073183	0.00143551	-0.00149181	Complement factor I (G1)	Non significant
P05156.E7ETH0.G3XAM2	0.01	cognitive PGS	-9.00265e-05	0.001263	0.00243597	-0.00261602	Complement factor I (G1)	Non significant
P05160	0.308	digit symbol	-0.00348291	0.0067147	0.00994649	-0.0169123	Coagulation factor XIII B chain	Non significant
P05160	0.308	verbal fluency	-0.00120505	0.00463546	0.00806586	-0.010476	Coagulation factor XIII B chain	Non significant
P05160	0.308	vocabulary	-0.0045849	0.008148	0.0117111	-0.0208809	Coagulation factor XIII B chain	Non significant
P05160	0.308	logical memory	-0.00439015	0.0077592	0.0111283	-0.0199085	Coagulation factor XIII B chain	Non significant
P05160	0.308	cognitive PGS	0.00306888	0.00665078	0.0163704	-0.0102327	Coagulation factor XIII B chain	Non significant
P05452.E9PHK0	0.0125	digit symbol	-3.24449e-05	0.000845723	0.001659	-0.00172389	Tetranectin (G)	Non significant
P05452.E9PHK0	0.0125	verbal fluency	-6.96253e-05	0.000994027	0.00191843	-0.00205768	Tetranectin (G)	Non significant
P05452.E9PHK0	0.0125	vocabulary	-0.00013773	0.00149629	0.00285485	-0.00313031	Tetranectin (G)	Non significant
P05452.E9PHK0	0.0125	logical memory	-1.06371e-05	0.000812215	0.00161379	-0.00163507	Tetranectin (G)	Non significant
P05452.E9PHK0	0.0125	cognitive PGS	-0.000130397	0.0014867	0.002843	-0.00310379	Tetranectin (G)	Non significant
P05543	0.0655	digit symbol	0.000100129	0.00230201	0.00470414	-0.00450388	Thyroxine-binding globulin	Non significant
P05543	0.0655	verbal fluency	-0.000460219	0.0029128	0.00536538	-0.00628581	Thyroxine-binding globulin	Non significant
P05543	0.0655	vocabulary	1.12545e-05	0.00266635	0.00534396	-0.00532145	Thyroxine-binding globulin	Non significant
P05543	0.0655	logical memory	0.000197263	0.00223036	0.00465798	-0.00426346	Thyroxine-binding globulin	Non significant
P05543	0.0655	cognitive PGS	-0.00101305	0.00486943	0.00872581	-0.0107519	Thyroxine-binding globulin	Non significant
P05546	0.024	digit symbol	0.00020042	0.00204219	0.00428481	-0.00388397	Heparin cofactor 2	Non significant
P05546	0.024	verbal fluency	0.000164564	0.00177145	0.00370746	-0.00337833	Heparin cofactor 2	Non significant
P05546	0.024	vocabulary	0.000202859	0.00202315	0.00424916	-0.00384344	Heparin cofactor 2	Non significant
P05546	0.024	logical memory	0.000125083	0.00148962	0.00310433	-0.00285417	Heparin cofactor 2	Non significant
P05546	0.024	cognitive PGS	-0.000187759	0.00217936	0.00417096	-0.00454648	Heparin cofactor 2	Non significant
P06276.F8WF14.F8WEX7	0.0575	digit symbol	-0.000604326	0.00297754	0.00535075	-0.0065594	Cholinesterase (G1)	Non significant
P06276.F8WF14.F8WEX7	0.0575	verbal fluency	-0.000397986	0.00231834	0.00423869	-0.00503466	Cholinesterase (G1)	Non significant
P06276.F8WF14.F8WEX7	0.0575	vocabulary	-0.000930043	0.00410851	0.00728698	-0.00914707	Cholinesterase (G1)	Non significant
P06276.F8WF14.F8WEX7	0.0575	logical memory	-0.000143423	0.00164901	0.00315459	-0.00344144	Cholinesterase (G1)	Non significant
P06276.F8WF14.F8WEX7	0.0575	cognitive PGS	-0.000431672	0.00252229	0.00461291	-0.00547625	Cholinesterase (G1)	Non significant
P06276.H7C4Y0.F8WF14.H0Y885	0.003	digit symbol	-4.63083e-06	0.000424221	0.000843812	-0.000853073	Cholinesterase (G2)	Non significant
P06276.H7C4Y0.F8WF14.H0Y885	0.003	verbal fluency	-1.61803e-05	0.000524761	0.00103334	-0.0010657	Cholinesterase (G2)	Non significant
P06276.H7C4Y0.F8WF14.H0Y885	0.003	vocabulary	-1.41358e-05	0.000462096	0.000910055	-0.000938327	Cholinesterase (G2)	Non significant
P06276.H7C4Y0.F8WF14.H0Y885	0.003	logical memory	-6.00158e-06	0.000279973	0.000553944	-0.000565947	Cholinesterase (G2)	Non significant
P06276.H7C4Y0.F8WF14.H0Y885	0.003	cognitive PGS	-1.19942e-05	0.000489458	0.000966922	-0.00099091	Cholinesterase (G2)	Non significant
P06310	0.01175	digit symbol	5.32924e-05	0.000890289	0.00183387	-0.00172729	Immunoglobulin kappa variable 2-30	Non significant
P06310	0.01175	verbal fluency	-2.68187e-05	0.000843129	0.00165944	-0.00171308	Immunoglobulin kappa variable 2-30	Non significant
P06310	0.01175	vocabulary	-1.77845e-06	0.000821087	0.0016404	-0.00164395	Immunoglobulin kappa variable 2-30	Non significant
P06310	0.01175	logical memory	2.4793e-05	0.000947455	0.0019197	-0.00187012	Immunoglobulin kappa variable 2-30	Non significant
P06310	0.01175	cognitive PGS	-6.96876e-05	0.00121926	0.00236883	-0.00250821	Immunoglobulin kappa variable 2-30	Non significant
P06312	0.928	digit symbol	0.0274088	0.0115748	0.0505584	0.00425911	Immunoglobulin kappa variable 4-1	Non significant
P06312	0.928	verbal fluency	0.0177837	0.00971405	0.0372118	-0.00164437	Immunoglobulin kappa variable 4-1	Non significant
P06312	0.928	vocabulary	0.0271615	0.0120591	0.0512797	0.00304329	Immunoglobulin kappa variable 4-1	Non significant
P06312	0.928	logical memory	0.0182173	0.00946346	0.0371442	-0.000709602	Immunoglobulin kappa variable 4-1	Non significant
P06312	0.928	cognitive PGS	0.00206905	0.0102265	0.0225221	-0.018384	Immunoglobulin kappa variable 4-1	Non significant
P06396	0.021	digit symbol	-9.31259e-05	0.00140881	0.00272449	-0.00291074	Gelsolin	Non significant
P06396	0.021	verbal fluency	-0.000108653	0.00141221	0.00271576	-0.00293307	Gelsolin	Non significant
P06396	0.021	vocabulary	-0.000124015	0.00159437	0.00306472	-0.00331275	Gelsolin	Non significant
P06396	0.021	logical memory	-0.000122346	0.00136421	0.00260608	-0.00285077	Gelsolin	Non significant
P06396	0.021	cognitive PGS	0.000147191	0.00170087	0.00354894	-0.00325455	Gelsolin	Non significant
P06396.A0A0A0MT01.A0A0A0MS51	0.65875	digit symbol	0.0131153	0.0118383	0.036792	-0.0105614	Gelsolin (G4)	Non significant
P06396.A0A0A0MT01.A0A0A0MS51	0.65875	verbal fluency	0.00191361	0.00718134	0.0162763	-0.0124491	Gelsolin (G4)	Non significant
P06396.A0A0A0MT01.A0A0A0MS51	0.65875	vocabulary	0.0136026	0.0125523	0.0387071	-0.0115019	Gelsolin (G4)	Non significant
P06396.A0A0A0MT01.A0A0A0MS51	0.65875	logical memory	0.000479595	0.00667215	0.0138239	-0.0128647	Gelsolin (G4)	Non significant
P06396.A0A0A0MT01.A0A0A0MS51	0.65875	cognitive PGS	0.00643211	0.00937901	0.0251901	-0.0123259	Gelsolin (G4)	Non significant
P06396.A0A0A0MT01.A0A0U1RQL8.Q5T0I0.A0A0A0MS51	0.02875	digit symbol	2.38077e-05	0.00202682	0.00407746	-0.00402984	Gelsolin (G2)	Non significant
P06396.A0A0A0MT01.A0A0U1RQL8.Q5T0I0.A0A0A0MS51	0.02875	verbal fluency	-0.000147178	0.00183734	0.00352751	-0.00382186	Gelsolin (G2)	Non significant
P06396.A0A0A0MT01.A0A0U1RQL8.Q5T0I0.A0A0A0MS51	0.02875	vocabulary	-0.000202595	0.00227029	0.00433798	-0.00474317	Gelsolin (G2)	Non significant
P06396.A0A0A0MT01.A0A0U1RQL8.Q5T0I0.A0A0A0MS51	0.02875	logical memory	-0.000111705	0.00145003	0.00278835	-0.00301176	Gelsolin (G2)	Non significant
P06396.A0A0A0MT01.A0A0U1RQL8.Q5T0I0.A0A0A0MS51	0.02875	cognitive PGS	4.70082e-05	0.00189001	0.00382702	-0.00373301	Gelsolin (G2)	Non significant
P06396.A0A0A0MT01.Q5T0H8.A0A0A0MS51	0.0195	digit symbol	-5.78767e-05	0.0010274	0.00199692	-0.00211267	Gelsolin (G3)	Non significant
P06396.A0A0A0MT01.Q5T0H8.A0A0A0MS51	0.0195	verbal fluency	-0.000162321	0.00161638	0.00307044	-0.00339509	Gelsolin (G3)	Non significant
P06396.A0A0A0MT01.Q5T0H8.A0A0A0MS51	0.0195	vocabulary	2.08409e-06	0.00115134	0.00230477	-0.00230061	Gelsolin (G3)	Non significant
P06396.A0A0A0MT01.Q5T0H8.A0A0A0MS51	0.0195	logical memory	-0.000137783	0.00146249	0.0027872	-0.00306277	Gelsolin (G3)	Non significant
P06396.A0A0A0MT01.Q5T0H8.A0A0A0MS51	0.0195	cognitive PGS	7.00883e-05	0.00109047	0.00225102	-0.00211084	Gelsolin (G3)	Non significant
P06396.A0A0A0MT01.Q5T0I0.A0A0A0MS51	0.01225	digit symbol	4.77844e-05	0.000948577	0.00194494	-0.00184937	Gelsolin (G1)	Non significant
P06396.A0A0A0MT01.Q5T0I0.A0A0A0MS51	0.01225	verbal fluency	-3.47141e-05	0.000810693	0.00158667	-0.0016561	Gelsolin (G1)	Non significant
P06396.A0A0A0MT01.Q5T0I0.A0A0A0MS51	0.01225	vocabulary	6.64613e-05	0.00107977	0.00222601	-0.00209309	Gelsolin (G1)	Non significant
P06396.A0A0A0MT01.Q5T0I0.A0A0A0MS51	0.01225	logical memory	1.05974e-05	0.000849864	0.00171033	-0.00168913	Gelsolin (G1)	Non significant
P06396.A0A0A0MT01.Q5T0I0.A0A0A0MS51	0.01225	cognitive PGS	-3.80131e-05	0.000972002	0.00190599	-0.00198202	Gelsolin (G1)	Non significant
P06681.E7ETN3.F2Z3N2.F8WCJ9.Q8N6L6.A0A0G2JJM0.Q5ST52.B4E1Z4	0.04625	digit symbol	5.21084e-05	0.00161905	0.0032902	-0.00318598	PG 81 (C2)	Non significant
P06681.E7ETN3.F2Z3N2.F8WCJ9.Q8N6L6.A0A0G2JJM0.Q5ST52.B4E1Z4	0.04625	verbal fluency	-3.0094e-05	0.00160399	0.00317788	-0.00323807	PG 81 (C2)	Non significant
P06681.E7ETN3.F2Z3N2.F8WCJ9.Q8N6L6.A0A0G2JJM0.Q5ST52.B4E1Z4	0.04625	vocabulary	-0.000464128	0.00269532	0.00492651	-0.00585477	PG 81 (C2)	Non significant
P06681.E7ETN3.F2Z3N2.F8WCJ9.Q8N6L6.A0A0G2JJM0.Q5ST52.B4E1Z4	0.04625	logical memory	0.000133797	0.00164789	0.00342958	-0.00316198	PG 81 (C2)	Non significant
P06681.E7ETN3.F2Z3N2.F8WCJ9.Q8N6L6.A0A0G2JJM0.Q5ST52.B4E1Z4	0.04625	cognitive PGS	0.000502638	0.00291082	0.00632427	-0.00531899	PG 81 (C2)	Non significant
P06681.E9PDZ0.H0Y3H6.B4E1Z4.A0A0G2JIE7.B4DQI1.A0A0G2JL69.A0A0G2JK28	0.077	digit symbol	-1.50091e-05	0.00175088	0.00348674	-0.00351676	PG 82 (C2)	Non significant
P06681.E9PDZ0.H0Y3H6.B4E1Z4.A0A0G2JIE7.B4DQI1.A0A0G2JL69.A0A0G2JK28	0.077	verbal fluency	-0.000802402	0.0033644	0.00592639	-0.0075312	PG 82 (C2)	Non significant
P06681.E9PDZ0.H0Y3H6.B4E1Z4.A0A0G2JIE7.B4DQI1.A0A0G2JL69.A0A0G2JK28	0.077	vocabulary	-5.87572e-05	0.00202479	0.00399083	-0.00410834	PG 82 (C2)	Non significant
P06681.E9PDZ0.H0Y3H6.B4E1Z4.A0A0G2JIE7.B4DQI1.A0A0G2JL69.A0A0G2JK28	0.077	logical memory	-2.48364e-05	0.00192052	0.00381621	-0.00386588	PG 82 (C2)	Non significant
P06681.E9PDZ0.H0Y3H6.B4E1Z4.A0A0G2JIE7.B4DQI1.A0A0G2JL69.A0A0G2JK28	0.077	cognitive PGS	0.00111235	0.00435426	0.00982088	-0.00759617	PG 82 (C2)	Non significant
P06681.E9PDZ0.H0Y3H6.E7ETN3.B4E1Z4.A0A0G2JIE7.B4DQI1.A0A0G2JL69	0.088	digit symbol	0.000906665	0.00365007	0.0082068	-0.00639347	PG 78 (C2)	Non significant
P06681.E9PDZ0.H0Y3H6.E7ETN3.B4E1Z4.A0A0G2JIE7.B4DQI1.A0A0G2JL69	0.088	verbal fluency	0.000633499	0.0030229	0.00667931	-0.00541231	PG 78 (C2)	Non significant
P06681.E9PDZ0.H0Y3H6.E7ETN3.B4E1Z4.A0A0G2JIE7.B4DQI1.A0A0G2JL69	0.088	vocabulary	0.00087593	0.00375253	0.00838099	-0.00662913	PG 78 (C2)	Non significant
P06681.E9PDZ0.H0Y3H6.E7ETN3.B4E1Z4.A0A0G2JIE7.B4DQI1.A0A0G2JL69	0.088	logical memory	-0.000254653	0.0021909	0.00412715	-0.00463645	PG 78 (C2)	Non significant
P06681.E9PDZ0.H0Y3H6.E7ETN3.B4E1Z4.A0A0G2JIE7.B4DQI1.A0A0G2JL69	0.088	cognitive PGS	0.00123873	0.00470942	0.0106576	-0.00818011	PG 78 (C2)	Non significant
P06681.E9PDZ0.H0Y3H6.H0Y868.E7ETN3.B4E1Z4.A0A0G2JIE7.B4DQI1.A0A0G2JL69.A0A0G2JK28	0.00925	digit symbol	5.44212e-05	0.000897571	0.00184956	-0.00174072	PG 80 (C2)	Non significant
P06681.E9PDZ0.H0Y3H6.H0Y868.E7ETN3.B4E1Z4.A0A0G2JIE7.B4DQI1.A0A0G2JL69.A0A0G2JK28	0.00925	verbal fluency	1.4634e-05	0.000672575	0.00135978	-0.00133052	PG 80 (C2)	Non significant
P06681.E9PDZ0.H0Y3H6.H0Y868.E7ETN3.B4E1Z4.A0A0G2JIE7.B4DQI1.A0A0G2JL69.A0A0G2JK28	0.00925	vocabulary	8.85237e-05	0.00114339	0.00237531	-0.00219826	PG 80 (C2)	Non significant
P06681.E9PDZ0.H0Y3H6.H0Y868.E7ETN3.B4E1Z4.A0A0G2JIE7.B4DQI1.A0A0G2JL69.A0A0G2JK28	0.00925	logical memory	5.2104e-05	0.000813191	0.00167849	-0.00157428	PG 80 (C2)	Non significant
P06681.E9PDZ0.H0Y3H6.H0Y868.E7ETN3.B4E1Z4.A0A0G2JIE7.B4DQI1.A0A0G2JL69.A0A0G2JK28	0.00925	cognitive PGS	6.20699e-05	0.00099476	0.00205159	-0.00192745	PG 80 (C2)	Non significant
P06681.E9PDZ0.H0Y868.B4DQI1.A0A0G2JL69.A0A0G2JK28	0.027	digit symbol	-0.000136677	0.00138617	0.00263567	-0.00290902	Complement C2 (G2)	Non significant
P06681.E9PDZ0.H0Y868.B4DQI1.A0A0G2JL69.A0A0G2JK28	0.027	verbal fluency	-0.000125906	0.00153976	0.00295361	-0.00320542	Complement C2 (G2)	Non significant
P06681.E9PDZ0.H0Y868.B4DQI1.A0A0G2JL69.A0A0G2JK28	0.027	vocabulary	-0.000127206	0.00143973	0.00275225	-0.00300666	Complement C2 (G2)	Non significant
P06681.E9PDZ0.H0Y868.B4DQI1.A0A0G2JL69.A0A0G2JK28	0.027	logical memory	0.000114633	0.00128855	0.00269173	-0.00246247	Complement C2 (G2)	Non significant
P06681.E9PDZ0.H0Y868.B4DQI1.A0A0G2JL69.A0A0G2JK28	0.027	cognitive PGS	0.000310097	0.00232296	0.00495602	-0.00433583	Complement C2 (G2)	Non significant
P06681.H0Y3H6.A0A0G2JIE7.B4DQI1.A0A0G2JL69	0.0425	digit symbol	-8.13329e-05	0.00145414	0.00282694	-0.00298961	Complement C2 (G1)	Non significant
P06681.H0Y3H6.A0A0G2JIE7.B4DQI1.A0A0G2JL69	0.0425	verbal fluency	-9.73054e-05	0.00155308	0.00300885	-0.00320346	Complement C2 (G1)	Non significant
P06681.H0Y3H6.A0A0G2JIE7.B4DQI1.A0A0G2JL69	0.0425	vocabulary	0.000176905	0.00186323	0.00390336	-0.00354955	Complement C2 (G1)	Non significant
P06681.H0Y3H6.A0A0G2JIE7.B4DQI1.A0A0G2JL69	0.0425	logical memory	7.504e-05	0.00139478	0.0028646	-0.00271452	Complement C2 (G1)	Non significant
P06681.H0Y3H6.A0A0G2JIE7.B4DQI1.A0A0G2JL69	0.0425	cognitive PGS	0.000706663	0.00369734	0.00810133	-0.00668801	Complement C2 (G1)	Non significant
P06681.H0Y3H6.F2Z3N2.C9JYQ5.Q8N6L6.B4E1Z4.A0A0G2JHM4.A0A0G2JIE7.A0A0G2JJ82.A0A0G2JL69.A0A0G2JI59.A2ABG0.A0A0G2JK28	0.00675	digit symbol	-4.43104e-06	0.000579544	0.00115466	-0.00116352	PG 79 (C2)	Non significant
P06681.H0Y3H6.F2Z3N2.C9JYQ5.Q8N6L6.B4E1Z4.A0A0G2JHM4.A0A0G2JIE7.A0A0G2JJ82.A0A0G2JL69.A0A0G2JI59.A2ABG0.A0A0G2JK28	0.00675	verbal fluency	-9.48814e-06	0.000641085	0.00127268	-0.00129166	PG 79 (C2)	Non significant
P06681.H0Y3H6.F2Z3N2.C9JYQ5.Q8N6L6.B4E1Z4.A0A0G2JHM4.A0A0G2JIE7.A0A0G2JJ82.A0A0G2JL69.A0A0G2JI59.A2ABG0.A0A0G2JK28	0.00675	vocabulary	-2.63944e-05	0.00065187	0.00127735	-0.00133013	PG 79 (C2)	Non significant
P06681.H0Y3H6.F2Z3N2.C9JYQ5.Q8N6L6.B4E1Z4.A0A0G2JHM4.A0A0G2JIE7.A0A0G2JJ82.A0A0G2JL69.A0A0G2JI59.A2ABG0.A0A0G2JK28	0.00675	logical memory	3.51527e-06	0.000505636	0.00101479	-0.00100776	PG 79 (C2)	Non significant
P06681.H0Y3H6.F2Z3N2.C9JYQ5.Q8N6L6.B4E1Z4.A0A0G2JHM4.A0A0G2JIE7.A0A0G2JJ82.A0A0G2JL69.A0A0G2JI59.A2ABG0.A0A0G2JK28	0.00675	cognitive PGS	-8.37219e-08	0.000692859	0.00138564	-0.0013858	PG 79 (C2)	Non significant
P06727	0.47525	digit symbol	-0.0100806	0.0120488	0.014017	-0.0341782	Apolipoprotein A-IV	Non significant
P06727	0.47525	verbal fluency	-0.00600406	0.00846114	0.0109182	-0.0229263	Apolipoprotein A-IV	Non significant
P06727	0.47525	vocabulary	-0.00251511	0.0066801	0.0108451	-0.0158753	Apolipoprotein A-IV	Non significant
P06727	0.47525	logical memory	-0.00268244	0.00587479	0.00906715	-0.014432	Apolipoprotein A-IV	Non significant
P06727	0.47525	cognitive PGS	0.00539941	0.00853589	0.0224712	-0.0116724	Apolipoprotein A-IV	Non significant
P07225.G5E9F8	0.15475	digit symbol	0.00192153	0.00528528	0.0124921	-0.00864903	Vitamin K-dependent protein S (G2)	Non significant
P07225.G5E9F8	0.15475	verbal fluency	0.00260979	0.00672476	0.0160593	-0.0108397	Vitamin K-dependent protein S (G2)	Non significant
P07225.G5E9F8	0.15475	vocabulary	0.00252015	0.00660993	0.01574	-0.0106997	Vitamin K-dependent protein S (G2)	Non significant
P07225.G5E9F8	0.15475	logical memory	0.00105546	0.0037224	0.00850025	-0.00638933	Vitamin K-dependent protein S (G2)	Non significant
P07225.G5E9F8	0.15475	cognitive PGS	0.0017497	0.00525825	0.0122662	-0.0087668	Vitamin K-dependent protein S (G2)	Non significant
P07225.H7BXT0	0.01	digit symbol	9.24922e-05	0.00121444	0.00252137	-0.00233638	Vitamin K-dependent protein S (G1)	Non significant
P07225.H7BXT0	0.01	verbal fluency	8.46976e-05	0.00108623	0.00225715	-0.00208776	Vitamin K-dependent protein S (G1)	Non significant
P07225.H7BXT0	0.01	vocabulary	4.01506e-05	0.000894875	0.0018299	-0.0017496	Vitamin K-dependent protein S (G1)	Non significant
P07225.H7BXT0	0.01	logical memory	5.01008e-05	0.000831246	0.00171259	-0.00161239	Vitamin K-dependent protein S (G1)	Non significant
P07225.H7BXT0	0.01	cognitive PGS	3.76761e-05	0.00103592	0.00210952	-0.00203416	Vitamin K-dependent protein S (G1)	Non significant
P07225.H7BXT0.C9K0R0.G5E9F8	0.02625	digit symbol	-1.85495e-05	0.00110633	0.00219411	-0.00223121	Vitamin K-dependent protein S (G3)	Non significant
P07225.H7BXT0.C9K0R0.G5E9F8	0.02625	verbal fluency	-0.000133611	0.00133298	0.00253235	-0.00279958	Vitamin K-dependent protein S (G3)	Non significant
P07225.H7BXT0.C9K0R0.G5E9F8	0.02625	vocabulary	-1.21971e-05	0.00112013	0.00222806	-0.00225245	Vitamin K-dependent protein S (G3)	Non significant
P07225.H7BXT0.C9K0R0.G5E9F8	0.02625	logical memory	3.81398e-05	0.00124258	0.0025233	-0.00244702	Vitamin K-dependent protein S (G3)	Non significant
P07225.H7BXT0.C9K0R0.G5E9F8	0.02625	cognitive PGS	0.000348232	0.00246801	0.00528425	-0.00458779	Vitamin K-dependent protein S (G3)	Non significant
P07357	0.006	digit symbol	-1.45226e-06	0.000390212	0.000778973	-0.000781877	Complement component C8 alpha chain	Non significant
P07357	0.006	verbal fluency	1.57963e-06	0.000555875	0.00111333	-0.00111017	Complement component C8 alpha chain	Non significant
P07357	0.006	vocabulary	2.77506e-05	0.000561751	0.00115125	-0.00109575	Complement component C8 alpha chain	Non significant
P07357	0.006	logical memory	1.30809e-05	0.000460508	0.000934096	-0.000907934	Complement component C8 alpha chain	Non significant
P07357	0.006	cognitive PGS	-1.84684e-05	0.000683435	0.0013484	-0.00138534	Complement component C8 alpha chain	Non significant
P07358.F5GY80.F5H7G1	0.325	digit symbol	-0.000500136	0.00500223	0.00950433	-0.0105046	Complement component C8 beta chain (G)	Non significant
P07358.F5GY80.F5H7G1	0.325	verbal fluency	0.000552583	0.00504562	0.0106438	-0.00953865	Complement component C8 beta chain (G)	Non significant
P07358.F5GY80.F5H7G1	0.325	vocabulary	0.00216993	0.00637241	0.0149147	-0.0105749	Complement component C8 beta chain (G)	Non significant
P07358.F5GY80.F5H7G1	0.325	logical memory	0.0035641	0.00687449	0.0173131	-0.0101849	Complement component C8 beta chain (G)	Non significant
P07358.F5GY80.F5H7G1	0.325	cognitive PGS	-0.00745943	0.0123204	0.0171813	-0.0321002	Complement component C8 beta chain (G)	Non significant
P07360	0.04475	digit symbol	-0.000189868	0.00176515	0.00334043	-0.00372016	Complement component C8 gamma chain	Non significant
P07360	0.04475	verbal fluency	-0.000272373	0.00204528	0.00381819	-0.00436293	Complement component C8 gamma chain	Non significant
P07360	0.04475	vocabulary	0.000432161	0.00277167	0.00597551	-0.00511119	Complement component C8 gamma chain	Non significant
P07360	0.04475	logical memory	3.01228e-05	0.00157146	0.00317303	-0.00311279	Complement component C8 gamma chain	Non significant
P07360	0.04475	cognitive PGS	-6.08556e-05	0.00195812	0.00385538	-0.00397709	Complement component C8 gamma chain	Non significant
P07360.Q5SQ08	0.076	digit symbol	-0.000437974	0.002526	0.00461403	-0.00548998	Complement component C8 gamma chain (G)	Non significant
P07360.Q5SQ08	0.076	verbal fluency	-0.000553805	0.00296621	0.00537861	-0.00648622	Complement component C8 gamma chain (G)	Non significant
P07360.Q5SQ08	0.076	vocabulary	0.000161767	0.00231904	0.00479984	-0.0044763	Complement component C8 gamma chain (G)	Non significant
P07360.Q5SQ08	0.076	logical memory	0.000535542	0.0026955	0.00592654	-0.00485546	Complement component C8 gamma chain (G)	Non significant
P07360.Q5SQ08	0.076	cognitive PGS	-0.000990439	0.00428262	0.00757479	-0.00955567	Complement component C8 gamma chain (G)	Non significant
P07996	0.019	digit symbol	-5.77795e-05	0.00122548	0.00239317	-0.00250873	Thrombospondin-1	Non significant
P07996	0.019	verbal fluency	-7.3273e-05	0.00127402	0.00247478	-0.00262132	Thrombospondin-1	Non significant
P07996	0.019	vocabulary	-7.61353e-05	0.00144592	0.00281571	-0.00296798	Thrombospondin-1	Non significant
P07996	0.019	logical memory	3.2048e-05	0.000918574	0.0018692	-0.0018051	Thrombospondin-1	Non significant
P07996	0.019	cognitive PGS	-0.000242381	0.00212617	0.00400996	-0.00449472	Thrombospondin-1	Non significant
P08185	0.202	digit symbol	0.000852711	0.00447197	0.00979664	-0.00809122	Corticosteroid-binding globulin	Non significant
P08185	0.202	verbal fluency	0.00343436	0.00791501	0.0192644	-0.0123957	Corticosteroid-binding globulin	Non significant
P08185	0.202	vocabulary	0.00154638	0.00554492	0.0126362	-0.00954347	Corticosteroid-binding globulin	Non significant
P08185	0.202	logical memory	-0.000599761	0.00417574	0.00775173	-0.00895125	Corticosteroid-binding globulin	Non significant
P08185	0.202	cognitive PGS	-0.0034111	0.00846326	0.0135154	-0.0203376	Corticosteroid-binding globulin	Non significant
P08185.G3V350	0.1105	digit symbol	-0.00145291	0.00485241	0.0082519	-0.0111577	Corticosteroid-binding globulin (G1)	Non significant
P08185.G3V350	0.1105	verbal fluency	-0.000291071	0.00271634	0.00514162	-0.00572376	Corticosteroid-binding globulin (G1)	Non significant
P08185.G3V350	0.1105	vocabulary	-0.00130892	0.00471046	0.008112	-0.0107298	Corticosteroid-binding globulin (G1)	Non significant
P08185.G3V350	0.1105	logical memory	4.66451e-06	0.00235845	0.00472156	-0.00471223	Corticosteroid-binding globulin (G1)	Non significant
P08185.G3V350	0.1105	cognitive PGS	0.000724098	0.00387668	0.00847745	-0.00702926	Corticosteroid-binding globulin (G1)	Non significant
P08185.G3V350.G3V4V7	0.1445	digit symbol	0.0012213	0.00411712	0.00945553	-0.00701294	Corticosteroid-binding globulin (G2)	Non significant
P08185.G3V350.G3V4V7	0.1445	verbal fluency	0.000749847	0.00350749	0.00776483	-0.00626513	Corticosteroid-binding globulin (G2)	Non significant
P08185.G3V350.G3V4V7	0.1445	vocabulary	0.00260874	0.00711728	0.0168433	-0.0116258	Corticosteroid-binding globulin (G2)	Non significant
P08185.G3V350.G3V4V7	0.1445	logical memory	0.00158829	0.00472829	0.0110449	-0.00786829	Corticosteroid-binding globulin (G2)	Non significant
P08185.G3V350.G3V4V7	0.1445	cognitive PGS	0.00186401	0.00572481	0.0133136	-0.00958561	Corticosteroid-binding globulin (G2)	Non significant
P08519.A0A087WWY0	0.00825	digit symbol	1.4176e-06	0.000635374	0.00127217	-0.00126933	Apolipoprotein (G)	Non significant
P08519.A0A087WWY0	0.00825	verbal fluency	-3.56776e-05	0.000756181	0.00147668	-0.00154804	Apolipoprotein (G)	Non significant
P08519.A0A087WWY0	0.00825	vocabulary	-4.0312e-05	0.000836774	0.00163324	-0.00171386	Apolipoprotein (G)	Non significant
P08519.A0A087WWY0	0.00825	logical memory	-2.65479e-05	0.000610567	0.00119459	-0.00124768	Apolipoprotein (G)	Non significant
P08519.A0A087WWY0	0.00825	cognitive PGS	2.00232e-06	0.000756881	0.00151576	-0.00151176	Apolipoprotein (G)	Non significant
P08519.P00747	0.0085	digit symbol	-5.61968e-05	0.000803001	0.0015498	-0.0016622	PG 51 (LPA, PLG)	Non significant
P08519.P00747	0.0085	verbal fluency	-1.33237e-06	0.000463422	0.000925511	-0.000928176	PG 51 (LPA, PLG)	Non significant
P08519.P00747	0.0085	vocabulary	-4.10226e-05	0.000746691	0.00145236	-0.00153441	PG 51 (LPA, PLG)	Non significant
P08519.P00747	0.0085	logical memory	6.42063e-06	0.000648698	0.00130382	-0.00129098	PG 51 (LPA, PLG)	Non significant
P08519.P00747	0.0085	cognitive PGS	1.88067e-05	0.000906351	0.00183151	-0.0017939	PG 51 (LPA, PLG)	Non significant
P08571	0.07725	digit symbol	-0.0010497	0.00411688	0.00718406	-0.00928346	Monocyte differentiation antigen CD14	Non significant
P08571	0.07725	verbal fluency	-0.000847263	0.00360714	0.00636702	-0.00806154	Monocyte differentiation antigen CD14	Non significant
P08571	0.07725	vocabulary	-0.00098119	0.00398169	0.00698219	-0.00894457	Monocyte differentiation antigen CD14	Non significant
P08571	0.07725	logical memory	-0.000683351	0.00301921	0.00535506	-0.00672176	Monocyte differentiation antigen CD14	Non significant
P08571	0.07725	cognitive PGS	0.00033431	0.00263205	0.00559841	-0.00492979	Monocyte differentiation antigen CD14	Non significant
P08571.D6RFL4	0.9205	digit symbol	-0.0281411	0.0125695	-0.003002	-0.0532802	Monocyte differentiation antigen CD14 (G)	Non significant
P08571.D6RFL4	0.9205	verbal fluency	-0.0214518	0.010555	-0.000341777	-0.0425617	Monocyte differentiation antigen CD14 (G)	Non significant
P08571.D6RFL4	0.9205	vocabulary	-0.0298157	0.0131336	-0.00354849	-0.056083	Monocyte differentiation antigen CD14 (G)	Non significant
P08571.D6RFL4	0.9205	logical memory	-0.00932549	0.008799	0.00827252	-0.0269235	Monocyte differentiation antigen CD14 (G)	Non significant
P08571.D6RFL4	0.9205	cognitive PGS	0.000821298	0.0112159	0.0232532	-0.0216106	Monocyte differentiation antigen CD14 (G)	Non significant
P08603	0.07525	digit symbol	-0.000426241	0.00350012	0.00657399	-0.00742648	Complement factor H	Non significant
P08603	0.07525	verbal fluency	-0.000599928	0.00387593	0.00715193	-0.00835179	Complement factor H	Non significant
P08603	0.07525	vocabulary	-0.000285598	0.00396305	0.0076405	-0.0082117	Complement factor H	Non significant
P08603	0.07525	logical memory	-8.32362e-05	0.00238221	0.00468119	-0.00484767	Complement factor H	Non significant
P08603	0.07525	cognitive PGS	0.0013135	0.0059457	0.0132049	-0.0105779	Complement factor H	Non significant
P08603.A0A0D9SG88	0.384	digit symbol	-0.00822787	0.0121478	0.0160678	-0.0325235	Complement factor H (G1)	Non significant
P08603.A0A0D9SG88	0.384	verbal fluency	-0.00992134	0.0140156	0.0181098	-0.0379525	Complement factor H (G1)	Non significant
P08603.A0A0D9SG88	0.384	vocabulary	-0.00738967	0.0115662	0.0157427	-0.030522	Complement factor H (G1)	Non significant
P08603.A0A0D9SG88	0.384	logical memory	-0.000825223	0.00524882	0.00967241	-0.0113229	Complement factor H (G1)	Non significant
P08603.A0A0D9SG88	0.384	cognitive PGS	0.000707364	0.0067852	0.0142778	-0.012863	Complement factor H (G1)	Non significant
P08603.A0A0D9SG88.Q5TFM2	0.4445	digit symbol	-0.00955279	0.0126134	0.0156739	-0.0347795	Complement factor H (G2)	Non significant
P08603.A0A0D9SG88.Q5TFM2	0.4445	verbal fluency	-0.0115443	0.0145422	0.0175401	-0.0406287	Complement factor H (G2)	Non significant
P08603.A0A0D9SG88.Q5TFM2	0.4445	vocabulary	-0.00984759	0.0133551	0.0168627	-0.0365579	Complement factor H (G2)	Non significant
P08603.A0A0D9SG88.Q5TFM2	0.4445	logical memory	-0.00176808	0.0063461	0.0109241	-0.0144603	Complement factor H (G2)	Non significant
P08603.A0A0D9SG88.Q5TFM2	0.4445	cognitive PGS	0.00289978	0.00836213	0.019624	-0.0138245	Complement factor H (G2)	Non significant
P08697.A0A0G2JPA8	0.1505	digit symbol	-0.00181706	0.00519993	0.0085828	-0.0122169	Alpha-2-antiplasmin (G4)	Non significant
P08697.A0A0G2JPA8	0.1505	verbal fluency	-0.00124555	0.00406735	0.00688915	-0.00938026	Alpha-2-antiplasmin (G4)	Non significant
P08697.A0A0G2JPA8	0.1505	vocabulary	-0.0013861	0.00434506	0.00730402	-0.0100762	Alpha-2-antiplasmin (G4)	Non significant
P08697.A0A0G2JPA8	0.1505	logical memory	0.000173948	0.00272732	0.0056286	-0.0052807	Alpha-2-antiplasmin (G4)	Non significant
P08697.A0A0G2JPA8	0.1505	cognitive PGS	-0.00248834	0.00683763	0.0111869	-0.0161636	Alpha-2-antiplasmin (G4)	Non significant
P08697.A0A0G2JPA8.C9JMH6.A0A0J9YY65	0.4295	digit symbol	0.00858985	0.0115607	0.0317113	-0.0145316	Alpha-2-antiplasmin (G3)	Non significant
P08697.A0A0G2JPA8.C9JMH6.A0A0J9YY65	0.4295	verbal fluency	0.00917507	0.0119882	0.0331515	-0.0148013	Alpha-2-antiplasmin (G3)	Non significant
P08697.A0A0G2JPA8.C9JMH6.A0A0J9YY65	0.4295	vocabulary	0.00983982	0.0129812	0.0358023	-0.0161227	Alpha-2-antiplasmin (G3)	Non significant
P08697.A0A0G2JPA8.C9JMH6.A0A0J9YY65	0.4295	logical memory	0.00390567	0.00677584	0.0174574	-0.00964602	Alpha-2-antiplasmin (G3)	Non significant
P08697.A0A0G2JPA8.C9JMH6.A0A0J9YY65	0.4295	cognitive PGS	-0.00164121	0.00690599	0.0121708	-0.0154532	Alpha-2-antiplasmin (G3)	Non significant
P08697.A0A0J9YWQ3.A0A0G2JPA8.C9JPV4	0.9105	digit symbol	0.0252331	0.0114762	0.0481856	0.00228067	Alpha-2-antiplasmin (G1)	Non significant
P08697.A0A0J9YWQ3.A0A0G2JPA8.C9JPV4	0.9105	verbal fluency	0.0179106	0.0100623	0.0380352	-0.00221398	Alpha-2-antiplasmin (G1)	Non significant
P08697.A0A0J9YWQ3.A0A0G2JPA8.C9JPV4	0.9105	vocabulary	0.0290149	0.0128868	0.0547885	0.00324122	Alpha-2-antiplasmin (G1)	Non significant
P08697.A0A0J9YWQ3.A0A0G2JPA8.C9JPV4	0.9105	logical memory	0.0120999	0.00834426	0.0287884	-0.00458867	Alpha-2-antiplasmin (G1)	Non significant
P08697.A0A0J9YWQ3.A0A0G2JPA8.C9JPV4	0.9105	cognitive PGS	0.0074083	0.00946752	0.0263433	-0.0115267	Alpha-2-antiplasmin (G1)	Non significant
P08697.A0A0J9YWQ3.A0A0G2JPA8.C9JPV4.C9JMH6.A0A0J9YY65	0.00975	digit symbol	-2.5292e-05	0.000651416	0.00127754	-0.00132812	Alpha-2-antiplasmin (G5)	Non significant
P08697.A0A0J9YWQ3.A0A0G2JPA8.C9JPV4.C9JMH6.A0A0J9YY65	0.00975	verbal fluency	3.39739e-05	0.000748342	0.00153066	-0.00146271	Alpha-2-antiplasmin (G5)	Non significant
P08697.A0A0J9YWQ3.A0A0G2JPA8.C9JPV4.C9JMH6.A0A0J9YY65	0.00975	vocabulary	-5.17351e-05	0.000845104	0.00163847	-0.00174194	Alpha-2-antiplasmin (G5)	Non significant
P08697.A0A0J9YWQ3.A0A0G2JPA8.C9JPV4.C9JMH6.A0A0J9YY65	0.00975	logical memory	-5.80027e-05	0.000801864	0.00154573	-0.00166173	Alpha-2-antiplasmin (G5)	Non significant
P08697.A0A0J9YWQ3.A0A0G2JPA8.C9JPV4.C9JMH6.A0A0J9YY65	0.00975	cognitive PGS	4.74631e-05	0.000989098	0.00202566	-0.00193073	Alpha-2-antiplasmin (G5)	Non significant
P08697.A0A0J9YWQ3.C9JPV4.C9JMH6.A0A0J9YY65	0.0315	digit symbol	0.000103073	0.00147588	0.00305483	-0.00284868	Alpha-2-antiplasmin (G2)	Non significant
P08697.A0A0J9YWQ3.C9JPV4.C9JMH6.A0A0J9YY65	0.0315	verbal fluency	0.000111623	0.00152316	0.00315794	-0.00293469	Alpha-2-antiplasmin (G2)	Non significant
P08697.A0A0J9YWQ3.C9JPV4.C9JMH6.A0A0J9YY65	0.0315	vocabulary	0.000336739	0.00237234	0.00508142	-0.00440795	Alpha-2-antiplasmin (G2)	Non significant
P08697.A0A0J9YWQ3.C9JPV4.C9JMH6.A0A0J9YY65	0.0315	logical memory	0.00038057	0.00250654	0.00539366	-0.00463252	Alpha-2-antiplasmin (G2)	Non significant
P08697.A0A0J9YWQ3.C9JPV4.C9JMH6.A0A0J9YY65	0.0315	cognitive PGS	0.00011558	0.00149032	0.00309622	-0.00286506	Alpha-2-antiplasmin (G2)	Non significant
P09871.A0A087X232.B5MCV4.H0Y5D1	0.716	digit symbol	-0.0119513	0.00983407	0.00771683	-0.0316195	Complement C1s subcomponent (G3)	Non significant
P09871.A0A087X232.B5MCV4.H0Y5D1	0.716	verbal fluency	-0.0162901	0.0120144	0.00773865	-0.0403188	Complement C1s subcomponent (G3)	Non significant
P09871.A0A087X232.B5MCV4.H0Y5D1	0.716	vocabulary	-0.0145462	0.011437	0.00832777	-0.0374202	Complement C1s subcomponent (G3)	Non significant
P09871.A0A087X232.B5MCV4.H0Y5D1	0.716	logical memory	-0.00311644	0.0063653	0.00961417	-0.015847	Complement C1s subcomponent (G3)	Non significant
P09871.A0A087X232.B5MCV4.H0Y5D1	0.716	cognitive PGS	0.00222942	0.00751756	0.0172645	-0.0128057	Complement C1s subcomponent (G3)	Non significant
P09871.F8WCZ6.A0A087X232	0.05475	digit symbol	0.000147647	0.00193447	0.00401659	-0.0037213	Complement C1s subcomponent (G4)	Non significant
P09871.F8WCZ6.A0A087X232	0.05475	verbal fluency	-0.000344306	0.00245466	0.00456501	-0.00525362	Complement C1s subcomponent (G4)	Non significant
P09871.F8WCZ6.A0A087X232	0.05475	vocabulary	0.000340931	0.00250831	0.00535754	-0.00467568	Complement C1s subcomponent (G4)	Non significant
P09871.F8WCZ6.A0A087X232	0.05475	logical memory	-0.000330158	0.0021082	0.00388624	-0.00454655	Complement C1s subcomponent (G4)	Non significant
P09871.F8WCZ6.A0A087X232	0.05475	cognitive PGS	-9.23451e-05	0.00209792	0.0041035	-0.00428819	Complement C1s subcomponent (G4)	Non significant
P09871.F8WCZ6.A0A087X232.H0Y5D1.F5H7T4	0.0075	digit symbol	-2.1886e-05	0.00064387	0.00126585	-0.00130963	Complement C1s subcomponent (G2)	Non significant
P09871.F8WCZ6.A0A087X232.H0Y5D1.F5H7T4	0.0075	verbal fluency	1.07076e-05	0.000612035	0.00123478	-0.00121336	Complement C1s subcomponent (G2)	Non significant
P09871.F8WCZ6.A0A087X232.H0Y5D1.F5H7T4	0.0075	vocabulary	-3.62408e-05	0.000704085	0.00137193	-0.00144441	Complement C1s subcomponent (G2)	Non significant
P09871.F8WCZ6.A0A087X232.H0Y5D1.F5H7T4	0.0075	logical memory	-4.42965e-05	0.000722092	0.00139989	-0.00148848	Complement C1s subcomponent (G2)	Non significant
P09871.F8WCZ6.A0A087X232.H0Y5D1.F5H7T4	0.0075	cognitive PGS	-5.7172e-05	0.000980821	0.00190447	-0.00201881	Complement C1s subcomponent (G2)	Non significant
P09871.F8WCZ6.H0Y5D1.F5H7T4	0.041	digit symbol	-0.000483347	0.00279526	0.00510717	-0.00607386	Complement C1s subcomponent (G1)	Non significant
P09871.F8WCZ6.H0Y5D1.F5H7T4	0.041	verbal fluency	-0.000131136	0.00179797	0.00346481	-0.00372709	Complement C1s subcomponent (G1)	Non significant
P09871.F8WCZ6.H0Y5D1.F5H7T4	0.041	vocabulary	-0.000562752	0.00321569	0.00586862	-0.00699413	Complement C1s subcomponent (G1)	Non significant
P09871.F8WCZ6.H0Y5D1.F5H7T4	0.041	logical memory	-0.000165976	0.00176862	0.00337127	-0.00370323	Complement C1s subcomponent (G1)	Non significant
P09871.F8WCZ6.H0Y5D1.F5H7T4	0.041	cognitive PGS	-9.57488e-06	0.00189577	0.00378196	-0.00380111	Complement C1s subcomponent (G1)	Non significant
P0C0L4.A0A140TA29.A0A140TA32.A0A0G2JPR0.A0A140TA49.A0A140TA44.A0A0G2JL54	1	digit symbol	0.000193839	0.00985105	0.0198959	-0.0195083	PG 52 (C4A, C4B, CPAMD2, ...)	Non significant
P0C0L4.A0A140TA29.A0A140TA32.A0A0G2JPR0.A0A140TA49.A0A140TA44.A0A0G2JL54	1	verbal fluency	0.0115102	0.00976404	0.0310383	-0.00801791	PG 52 (C4A, C4B, CPAMD2, ...)	Non significant
P0C0L4.A0A140TA29.A0A140TA32.A0A0G2JPR0.A0A140TA49.A0A140TA44.A0A0G2JL54	1	vocabulary	0.00640236	0.0108838	0.02817	-0.0153653	PG 52 (C4A, C4B, CPAMD2, ...)	Non significant
P0C0L4.A0A140TA29.A0A140TA32.A0A0G2JPR0.A0A140TA49.A0A140TA44.A0A0G2JL54	1	logical memory	0.00310826	0.00857166	0.0202516	-0.0140351	PG 52 (C4A, C4B, CPAMD2, ...)	Non significant
P0C0L4.A0A140TA29.A0A140TA32.A0A0G2JPR0.A0A140TA49.A0A140TA44.A0A0G2JL54	1	cognitive PGS	-0.0791512	0.012448	-0.0542552	-0.104047	PG 52 (C4A, C4B, CPAMD2, ...)	Significant
P0C0L4.A0A140TA32.A0A0G2JPR0.A0A140TA49.A0A140TA44	0.99675	digit symbol	-0.00343394	0.00908811	0.0147423	-0.0216102	Complement C4-A (G)	Non significant
P0C0L4.A0A140TA32.A0A0G2JPR0.A0A140TA49.A0A140TA44	0.99675	verbal fluency	0.0117064	0.0090569	0.0298202	-0.00640737	Complement C4-A (G)	Non significant
P0C0L4.A0A140TA32.A0A0G2JPR0.A0A140TA49.A0A140TA44	0.99675	vocabulary	-0.00158256	0.00980637	0.0180302	-0.0211953	Complement C4-A (G)	Non significant
P0C0L4.A0A140TA32.A0A0G2JPR0.A0A140TA49.A0A140TA44	0.99675	logical memory	-0.00369655	0.00793454	0.0121725	-0.0195656	Complement C4-A (G)	Non significant
P0C0L4.A0A140TA32.A0A0G2JPR0.A0A140TA49.A0A140TA44	0.99675	cognitive PGS	-0.0493651	0.0113109	-0.0267434	-0.0719869	Complement C4-A (G)	Significant
P0C0L5.A0A140TA29.A0A140TA32.A0A0G2JPR0.A0A140TA49.A0A140TA44.F5GXS0.A0A0G2JL54	0.1385	digit symbol	-0.000414833	0.00386144	0.00730806	-0.00813772	PG 53 (C4B, C4A, CO4, ...)	Non significant
P0C0L5.A0A140TA29.A0A140TA32.A0A0G2JPR0.A0A140TA49.A0A140TA44.F5GXS0.A0A0G2JL54	0.1385	verbal fluency	-0.00147033	0.00521278	0.00895524	-0.0118959	PG 53 (C4B, C4A, CO4, ...)	Non significant
P0C0L5.A0A140TA29.A0A140TA32.A0A0G2JPR0.A0A140TA49.A0A140TA44.F5GXS0.A0A0G2JL54	0.1385	vocabulary	0.000118186	0.00404548	0.00820914	-0.00797276	PG 53 (C4B, C4A, CO4, ...)	Non significant
P0C0L5.A0A140TA29.A0A140TA32.A0A0G2JPR0.A0A140TA49.A0A140TA44.F5GXS0.A0A0G2JL54	0.1385	logical memory	0.000280756	0.00314433	0.00656941	-0.0060079	PG 53 (C4B, C4A, CO4, ...)	Non significant
P0C0L5.A0A140TA29.A0A140TA32.A0A0G2JPR0.A0A140TA49.A0A140TA44.F5GXS0.A0A0G2JL54	0.1385	cognitive PGS	0.00321222	0.0094676	0.0221474	-0.015723	PG 53 (C4B, C4A, CO4, ...)	Non significant
P0C0L5.A0A140TA29.F5GXS0.A0A0G2JL54	1	digit symbol	0.00717379	0.00872718	0.0246281	-0.0102806	Complement C4-B (G)	Non significant
P0C0L5.A0A140TA29.F5GXS0.A0A0G2JL54	1	verbal fluency	-0.00606823	0.00880527	0.0115423	-0.0236788	Complement C4-B (G)	Non significant
P0C0L5.A0A140TA29.F5GXS0.A0A0G2JL54	1	vocabulary	0.00595862	0.00929188	0.0245424	-0.0126251	Complement C4-B (G)	Non significant
P0C0L5.A0A140TA29.F5GXS0.A0A0G2JL54	1	logical memory	-0.000185391	0.00801114	0.0158369	-0.0162077	Complement C4-B (G)	Non significant
P0C0L5.A0A140TA29.F5GXS0.A0A0G2JL54	1	cognitive PGS	0.0691015	0.0107264	0.0905543	0.0476488	Complement C4-B (G)	Significant
P0C0L5.A0A140TA44.F5GXS0.A0A0G2JL54	1	digit symbol	0.00556769	0.00760782	0.0207833	-0.00964794	PG 54 (C4B, C4A, CO4, ...)	Non significant
P0C0L5.A0A140TA44.F5GXS0.A0A0G2JL54	1	verbal fluency	-0.00354292	0.0076773	0.0118117	-0.0188975	PG 54 (C4B, C4A, CO4, ...)	Non significant
P0C0L5.A0A140TA44.F5GXS0.A0A0G2JL54	1	vocabulary	0.00465881	0.00800814	0.0206751	-0.0113575	PG 54 (C4B, C4A, CO4, ...)	Non significant
P0C0L5.A0A140TA44.F5GXS0.A0A0G2JL54	1	logical memory	0.00950333	0.00771947	0.0249423	-0.0059356	PG 54 (C4B, C4A, CO4, ...)	Non significant
P0C0L5.A0A140TA44.F5GXS0.A0A0G2JL54	1	cognitive PGS	0.0762404	0.00874947	0.0937393	0.0587414	PG 54 (C4B, C4A, CO4, ...)	Significant
P0C0L5.P0C0L4.A0A0G2JPR0	0.06525	digit symbol	-0.000549173	0.00354672	0.00654428	-0.00764262	PG 55(C4A, C4B, CO4, ...)	Non significant
P0C0L5.P0C0L4.A0A0G2JPR0	0.06525	verbal fluency	-0.000227479	0.00302779	0.0058281	-0.00628306	PG 55(C4A, C4B, CO4, ...)	Non significant
P0C0L5.P0C0L4.A0A0G2JPR0	0.06525	vocabulary	-0.000591229	0.00412894	0.00766665	-0.00884911	PG 55(C4A, C4B, CO4, ...)	Non significant
P0C0L5.P0C0L4.A0A0G2JPR0	0.06525	logical memory	-0.000493937	0.00291096	0.00532799	-0.00631586	PG 55(C4A, C4B, CO4, ...)	Non significant
P0C0L5.P0C0L4.A0A0G2JPR0	0.06525	cognitive PGS	-0.00112413	0.00552966	0.0099352	-0.0121834	PG 55(C4A, C4B, CO4, ...)	Non significant
P0C0L5.P0C0L4.A0A140TA29.A0A140TA32.A0A0G2JPR0.A0A140TA49.A0A140TA44.F5GXS0.A0A0G2JL54	0.9965	digit symbol	-0.00208999	0.0103899	0.0186899	-0.0228699	PG 56 (C4A, C4B, CO4, ...)	Non significant
P0C0L5.P0C0L4.A0A140TA29.A0A140TA32.A0A0G2JPR0.A0A140TA49.A0A140TA44.F5GXS0.A0A0G2JL54	0.9965	verbal fluency	0.00131243	0.0101626	0.0216377	-0.0190129	PG 56 (C4A, C4B, CO4, ...)	Non significant
P0C0L5.P0C0L4.A0A140TA29.A0A140TA32.A0A0G2JPR0.A0A140TA49.A0A140TA44.F5GXS0.A0A0G2JL54	0.9965	vocabulary	-0.00258083	0.011638	0.0206952	-0.0258568	PG 56 (C4A, C4B, CO4, ...)	Non significant
P0C0L5.P0C0L4.A0A140TA29.A0A140TA32.A0A0G2JPR0.A0A140TA49.A0A140TA44.F5GXS0.A0A0G2JL54	0.9965	logical memory	0.000259393	0.00904926	0.0183579	-0.0178391	PG 56 (C4A, C4B, CO4, ...)	Non significant
P0C0L5.P0C0L4.A0A140TA29.A0A140TA32.A0A0G2JPR0.A0A140TA49.A0A140TA44.F5GXS0.A0A0G2JL54	0.9965	cognitive PGS	-0.0556646	0.0136484	-0.0283679	-0.0829614	PG 56 (C4A, C4B, CO4, ...)	Significant
P0CF74.A0M8Q6.P0DOY2.P0DOY3	0.223	digit symbol	-0.000148281	0.00468126	0.00921423	-0.0095108	PG 57 (IGLC2, IGLC3, IGLC6, IGLC7)	Non significant
P0CF74.A0M8Q6.P0DOY2.P0DOY3	0.223	verbal fluency	-0.00252896	0.00659264	0.0106563	-0.0157142	PG 57 (IGLC2, IGLC3, IGLC6, IGLC7)	Non significant
P0CF74.A0M8Q6.P0DOY2.P0DOY3	0.223	vocabulary	-0.00097694	0.00546561	0.00995429	-0.0119082	PG 57 (IGLC2, IGLC3, IGLC6, IGLC7)	Non significant
P0CF74.A0M8Q6.P0DOY2.P0DOY3	0.223	logical memory	6.04266e-05	0.00397715	0.00801473	-0.00789387	PG 57 (IGLC2, IGLC3, IGLC6, IGLC7)	Non significant
P0CF74.A0M8Q6.P0DOY2.P0DOY3	0.223	cognitive PGS	0.00565877	0.0118183	0.0292955	-0.0179779	PG 57 (IGLC2, IGLC3, IGLC6, IGLC7)	Non significant
P0CF74.A0M8Q6.P15814	0.01525	digit symbol	-1.60377e-05	0.000830762	0.00164549	-0.00167756	PG 58 (IGL1, IGLC6, IGLC7, IGLL1)	Non significant
P0CF74.A0M8Q6.P15814	0.01525	verbal fluency	-0.000139809	0.00141756	0.0026953	-0.00297492	PG 58 (IGL1, IGLC6, IGLC7, IGLL1)	Non significant
P0CF74.A0M8Q6.P15814	0.01525	vocabulary	2.29945e-06	0.000902705	0.00180771	-0.00180311	PG 58 (IGL1, IGLC6, IGLC7, IGLL1)	Non significant
P0CF74.A0M8Q6.P15814	0.01525	logical memory	0.000100181	0.00116274	0.00242567	-0.00222531	PG 58 (IGL1, IGLC6, IGLC7, IGLL1)	Non significant
P0CF74.A0M8Q6.P15814	0.01525	cognitive PGS	-6.3756e-06	0.00090518	0.00180398	-0.00181673	PG 58 (IGL1, IGLC6, IGLC7, IGLL1)	Non significant
P0CG04.B9A064.A0A0B4J231	0.0315	digit symbol	7.7727e-05	0.00148939	0.0030565	-0.00290104	PG 100 (IGLL5, IGLC1)	Non significant
P0CG04.B9A064.A0A0B4J231	0.0315	verbal fluency	0.00027317	0.00210141	0.00447599	-0.00392965	PG 100 (IGLL5, IGLC1)	Non significant
P0CG04.B9A064.A0A0B4J231	0.0315	vocabulary	0.000411515	0.00269612	0.00580376	-0.00498073	PG 100 (IGLL5, IGLC1)	Non significant
P0CG04.B9A064.A0A0B4J231	0.0315	logical memory	0.000154169	0.00173455	0.00362327	-0.00331493	PG 100 (IGLL5, IGLC1)	Non significant
P0CG04.B9A064.A0A0B4J231	0.0315	cognitive PGS	0.000124932	0.00182804	0.00378101	-0.00353115	PG 100 (IGLL5, IGLC1)	Non significant
P0CG04.P0CF74.A0M8Q6.B9A064.P0DOY2.P0DOY3.A0A0B4J231	0.15275	digit symbol	0.00161383	0.00564212	0.0128981	-0.00967042	PG 59 (IGLL5, IGLC1, IGLC6, ...)	Non significant
P0CG04.P0CF74.A0M8Q6.B9A064.P0DOY2.P0DOY3.A0A0B4J231	0.15275	verbal fluency	-0.000736022	0.00432834	0.00792066	-0.0093927	PG 59 (IGLL5, IGLC1, IGLC6, ...)	Non significant
P0CG04.P0CF74.A0M8Q6.B9A064.P0DOY2.P0DOY3.A0A0B4J231	0.15275	vocabulary	0.000842521	0.00475995	0.0103624	-0.00867738	PG 59 (IGLL5, IGLC1, IGLC6, ...)	Non significant
P0CG04.P0CF74.A0M8Q6.B9A064.P0DOY2.P0DOY3.A0A0B4J231	0.15275	logical memory	0.00022189	0.00358301	0.0073879	-0.00694412	PG 59 (IGLL5, IGLC1, IGLC6, ...)	Non significant
P0CG04.P0CF74.A0M8Q6.B9A064.P0DOY2.P0DOY3.A0A0B4J231	0.15275	cognitive PGS	0.00193025	0.0066945	0.0153193	-0.0114588	PG 59 (IGLL5, IGLC1, IGLC6, ...)	Non significant
P0CG04.P0CF74.B9A064.P0DOY2.P0DOY3.A0A0B4J231	0.0445	digit symbol	0.000258269	0.00259041	0.00543908	-0.00492255	PG 60 (IGLL5, IGLC1, IGLC6, ...)	Non significant
P0CG04.P0CF74.B9A064.P0DOY2.P0DOY3.A0A0B4J231	0.0445	verbal fluency	-7.17386e-05	0.002281	0.00449026	-0.00463374	PG 60 (IGLL5, IGLC1, IGLC6, ...)	Non significant
P0CG04.P0CF74.B9A064.P0DOY2.P0DOY3.A0A0B4J231	0.0445	vocabulary	0.000119936	0.00292407	0.00596807	-0.0057282	PG 60 (IGLL5, IGLC1, IGLC6, ...)	Non significant
P0CG04.P0CF74.B9A064.P0DOY2.P0DOY3.A0A0B4J231	0.0445	logical memory	0.000316016	0.00228109	0.00487819	-0.00424616	PG 60 (IGLL5, IGLC1, IGLC6, ...)	Non significant
P0CG04.P0CF74.B9A064.P0DOY2.P0DOY3.A0A0B4J231	0.0445	cognitive PGS	0.000346886	0.00304081	0.00642851	-0.00573474	PG 60 (IGLL5, IGLC1, IGLC6, ...)	Non significant
P0DOY2.P0DOY3	0.071	digit symbol	0.000805153	0.00411984	0.00904483	-0.00743452	PG 61 (IGLC2, IGLC3)	Non significant
P0DOY2.P0DOY3	0.071	verbal fluency	0.000392999	0.00327242	0.00693784	-0.00615184	PG 61 (IGLC2, IGLC3)	Non significant
P0DOY2.P0DOY3	0.071	vocabulary	0.000558692	0.00385549	0.00826966	-0.00715228	PG 61 (IGLC2, IGLC3)	Non significant
P0DOY2.P0DOY3	0.071	logical memory	0.000961795	0.0041817	0.00932519	-0.0074016	PG 61 (IGLC2, IGLC3)	Non significant
P0DOY2.P0DOY3	0.071	cognitive PGS	0.000565033	0.00402516	0.00861535	-0.00748528	PG 61 (IGLC2, IGLC3)	Non significant
P0DP01.A0A0C4DH29.P01742.P01743.A0A0B4J2H0	0.1515	digit symbol	-0.00162487	0.0054902	0.00935552	-0.0126053	PG 62 (IGHV1-3, IGHV1-46, IGHV1-69, ...)	Non significant
P0DP01.A0A0C4DH29.P01742.P01743.A0A0B4J2H0	0.1515	verbal fluency	-0.00180727	0.0059116	0.0100159	-0.0136305	PG 62 (IGHV1-3, IGHV1-46, IGHV1-69, ...)	Non significant
P0DP01.A0A0C4DH29.P01742.P01743.A0A0B4J2H0	0.1515	vocabulary	-0.00213872	0.00661772	0.0110967	-0.0153742	PG 62 (IGHV1-3, IGHV1-46, IGHV1-69, ...)	Non significant
P0DP01.A0A0C4DH29.P01742.P01743.A0A0B4J2H0	0.1515	logical memory	-0.000130221	0.00343147	0.00673272	-0.00699316	PG 62 (IGHV1-3, IGHV1-46, IGHV1-69, ...)	Non significant
P0DP01.A0A0C4DH29.P01742.P01743.A0A0B4J2H0	0.1515	cognitive PGS	0.00288937	0.00821815	0.0193257	-0.0135469	PG 62 (IGHV1-3, IGHV1-46, IGHV1-69, ...)	Non significant
P0DP04.P01782	0.13525	digit symbol	-0.00159744	0.00485253	0.00810762	-0.0113025	PG 63 (IGHV3-43D, IGHV3-9)	Non significant
P0DP04.P01782	0.13525	verbal fluency	-3.11791e-06	0.00285227	0.00570143	-0.00570766	PG 63 (IGHV3-43D, IGHV3-9)	Non significant
P0DP04.P01782	0.13525	vocabulary	-0.00168433	0.00514744	0.00861054	-0.0119792	PG 63 (IGHV3-43D, IGHV3-9)	Non significant
P0DP04.P01782	0.13525	logical memory	-0.000466497	0.00290707	0.00534764	-0.00628064	PG 63 (IGHV3-43D, IGHV3-9)	Non significant
P0DP04.P01782	0.13525	cognitive PGS	0.000677705	0.00345362	0.00758494	-0.00622953	PG 63 (IGHV3-43D, IGHV3-9)	Non significant
P0DP08.P01825.P01824.A0A0C4DH41.P06331.P0DP06.A0A0J9YWU9	0.029	digit symbol	-0.000282513	0.00223736	0.00419221	-0.00475724	PG 64 (IGHV4-30-4, IGHV4-34, IGHV4-38-2, ...)	Non significant
P0DP08.P01825.P01824.A0A0C4DH41.P06331.P0DP06.A0A0J9YWU9	0.029	verbal fluency	-0.000298136	0.00220082	0.00410351	-0.00469978	PG 64 (IGHV4-30-4, IGHV4-34, IGHV4-38-2, ...)	Non significant
P0DP08.P01825.P01824.A0A0C4DH41.P06331.P0DP06.A0A0J9YWU9	0.029	vocabulary	-0.00035007	0.00264618	0.00494229	-0.00564243	PG 64 (IGHV4-30-4, IGHV4-34, IGHV4-38-2, ...)	Non significant
P0DP08.P01825.P01824.A0A0C4DH41.P06331.P0DP06.A0A0J9YWU9	0.029	logical memory	-0.000122204	0.00153248	0.00294275	-0.00318716	PG 64 (IGHV4-30-4, IGHV4-34, IGHV4-38-2, ...)	Non significant
P0DP08.P01825.P01824.A0A0C4DH41.P06331.P0DP06.A0A0J9YWU9	0.029	cognitive PGS	-0.00019128	0.00224126	0.00429124	-0.0046738	PG 64 (IGHV4-30-4, IGHV4-34, IGHV4-38-2, ...)	Non significant
P0DP09.A0A0B4J2D9	0.02725	digit symbol	0.000230262	0.00182164	0.00387355	-0.00341303	PG 92 (IGKV1-13, IGKV1D-13)	Non significant
P0DP09.A0A0B4J2D9	0.02725	verbal fluency	0.000173425	0.00176853	0.00371048	-0.00336363	PG 92 (IGKV1-13, IGKV1D-13)	Non significant
P0DP09.A0A0B4J2D9	0.02725	vocabulary	0.000319595	0.00239574	0.00511108	-0.00447189	PG 92 (IGKV1-13, IGKV1D-13)	Non significant
P0DP09.A0A0B4J2D9	0.02725	logical memory	0.000264799	0.0019988	0.00426239	-0.00373279	PG 92 (IGKV1-13, IGKV1D-13)	Non significant
P0DP09.A0A0B4J2D9	0.02725	cognitive PGS	-1.17599e-05	0.00142507	0.00283839	-0.00286191	PG 92 (IGKV1-13, IGKV1D-13)	Non significant
P10643	0.02275	digit symbol	-0.000237702	0.00185927	0.00348083	-0.00395623	Complement component C7	Non significant
P10643	0.02275	verbal fluency	-2.25973e-05	0.00102601	0.00202942	-0.00207461	Complement component C7	Non significant
P10643	0.02275	vocabulary	-8.6738e-06	0.00122652	0.00244436	-0.00246171	Complement component C7	Non significant
P10643	0.02275	logical memory	2.83083e-06	0.00117758	0.00235799	-0.00235233	Complement component C7	Non significant
P10643	0.02275	cognitive PGS	9.23235e-05	0.00150278	0.00309789	-0.00291324	Complement component C7	Non significant
P10720.P02776	0.14275	digit symbol	0.00234941	0.00636095	0.0150713	-0.0103725	PG 105 (CXCL4, PF4, SCYB4, ...)	Non significant
P10720.P02776	0.14275	verbal fluency	0.00124546	0.00398682	0.00921911	-0.00672819	PG 105 (CXCL4, PF4, SCYB4, ...)	Non significant
P10720.P02776	0.14275	vocabulary	0.00241216	0.00655516	0.0155225	-0.0106982	PG 105 (CXCL4, PF4, SCYB4, ...)	Non significant
P10720.P02776	0.14275	logical memory	0.000992805	0.00360353	0.00819986	-0.00621425	PG 105 (CXCL4, PF4, SCYB4, ...)	Non significant
P10720.P02776	0.14275	cognitive PGS	0.000731007	0.00352887	0.00778875	-0.00632674	PG 105 (CXCL4, PF4, SCYB4, ...)	Non significant
P10909.E7ETB4.H0YLK8.E7ERK6.E5RJZ5.E5RH61.E5RGB0.E5RG36	0.0045	digit symbol	-1.48434e-05	0.000506327	0.000997811	-0.0010275	Clusterin (G2)	Non significant
P10909.E7ETB4.H0YLK8.E7ERK6.E5RJZ5.E5RH61.E5RGB0.E5RG36	0.0045	verbal fluency	-2.01001e-05	0.000636797	0.00125349	-0.00129369	Clusterin (G2)	Non significant
P10909.E7ETB4.H0YLK8.E7ERK6.E5RJZ5.E5RH61.E5RGB0.E5RG36	0.0045	vocabulary	-1.31416e-05	0.000550865	0.00108859	-0.00111487	Clusterin (G2)	Non significant
P10909.E7ETB4.H0YLK8.E7ERK6.E5RJZ5.E5RH61.E5RGB0.E5RG36	0.0045	logical memory	2.91644e-05	0.000614987	0.00125914	-0.00120081	Clusterin (G2)	Non significant
P10909.E7ETB4.H0YLK8.E7ERK6.E5RJZ5.E5RH61.E5RGB0.E5RG36	0.0045	cognitive PGS	-6.92016e-07	0.000456091	0.00091149	-0.000912874	Clusterin (G2)	Non significant
P10909.E7ETB4.H0YLK8.E7ERK6.H0YC35	0.9825	digit symbol	0.0257609	0.00912528	0.0440115	0.00751038	Clusterin (G6)	Significant
P10909.E7ETB4.H0YLK8.E7ERK6.H0YC35	0.9825	verbal fluency	0.0179313	0.00882406	0.0355795	0.000283235	Clusterin (G6)	Significant
P10909.E7ETB4.H0YLK8.E7ERK6.H0YC35	0.9825	vocabulary	0.0308206	0.0100917	0.0510041	0.0106371	Clusterin (G6)	Significant
P10909.E7ETB4.H0YLK8.E7ERK6.H0YC35	0.9825	logical memory	0.0183847	0.00811327	0.0346112	0.00215811	Clusterin (G6)	Significant
P10909.E7ETB4.H0YLK8.E7ERK6.H0YC35	0.9825	cognitive PGS	0.0232606	0.010321	0.0439026	0.00261863	Clusterin (G6)	Significant
P10909.H0YAS8	0.025	digit symbol	-0.000130277	0.00157894	0.0030276	-0.00328815	Clusterin (G3)	Non significant
P10909.H0YAS8	0.025	verbal fluency	0.000144125	0.00147446	0.00309304	-0.00280479	Clusterin (G3)	Non significant
P10909.H0YAS8	0.025	vocabulary	0.000104382	0.00158067	0.00326573	-0.00305696	Clusterin (G3)	Non significant
P10909.H0YAS8	0.025	logical memory	-9.86891e-05	0.00144533	0.00279196	-0.00298934	Clusterin (G3)	Non significant
P10909.H0YAS8	0.025	cognitive PGS	9.01027e-05	0.00184073	0.00377156	-0.00359135	Clusterin (G3)	Non significant
P10909.H0YC35	0.007	digit symbol	-1.12234e-05	0.000681566	0.00135191	-0.00137436	Clusterin (G5)	Non significant
P10909.H0YC35	0.007	verbal fluency	2.31989e-05	0.000620724	0.00126465	-0.00121825	Clusterin (G5)	Non significant
P10909.H0YC35	0.007	vocabulary	2.18724e-05	0.000706589	0.00143505	-0.00139131	Clusterin (G5)	Non significant
P10909.H0YC35	0.007	logical memory	5.07996e-06	0.0004854	0.00097588	-0.000965721	Clusterin (G5)	Non significant
P10909.H0YC35	0.007	cognitive PGS	2.84976e-05	0.000885315	0.00179913	-0.00174213	Clusterin (G5)	Non significant
P10909.H0YC35.H0YAS8	0.02425	digit symbol	0.000216929	0.00177261	0.00376214	-0.00332828	Clusterin (G4)	Non significant
P10909.H0YC35.H0YAS8	0.02425	verbal fluency	0.000148691	0.00145119	0.00305107	-0.00275368	Clusterin (G4)	Non significant
P10909.H0YC35.H0YAS8	0.02425	vocabulary	0.000115507	0.00142695	0.0029694	-0.00273839	Clusterin (G4)	Non significant
P10909.H0YC35.H0YAS8	0.02425	logical memory	-4.48869e-05	0.00110492	0.00216496	-0.00225474	Clusterin (G4)	Non significant
P10909.H0YC35.H0YAS8	0.02425	cognitive PGS	0.000187828	0.0018397	0.00386723	-0.00349157	Clusterin (G4)	Non significant
P10909.H0YLK8.E7ERK6.H0YC35	0.0235	digit symbol	0.000112974	0.00140886	0.00293069	-0.00270475	Clusterin (G7)	Non significant
P10909.H0YLK8.E7ERK6.H0YC35	0.0235	verbal fluency	0.000107239	0.00139024	0.00288773	-0.00267325	Clusterin (G7)	Non significant
P10909.H0YLK8.E7ERK6.H0YC35	0.0235	vocabulary	5.67637e-05	0.00147923	0.00301523	-0.0029017	Clusterin (G7)	Non significant
P10909.H0YLK8.E7ERK6.H0YC35	0.0235	logical memory	-9.20984e-05	0.00120723	0.00232237	-0.00250657	Clusterin (G7)	Non significant
P10909.H0YLK8.E7ERK6.H0YC35	0.0235	cognitive PGS	0.000211894	0.00201014	0.00423217	-0.00380838	Clusterin (G7)	Non significant
P10909.H0YLK8.H0YC35	0.01825	digit symbol	-7.1383e-05	0.0011402	0.00220901	-0.00235178	Clusterin (G1)	Non significant
P10909.H0YLK8.H0YC35	0.01825	verbal fluency	4.11375e-05	0.0010353	0.00211174	-0.00202947	Clusterin (G1)	Non significant
P10909.H0YLK8.H0YC35	0.01825	vocabulary	-2.26624e-05	0.00113642	0.00225019	-0.00229551	Clusterin (G1)	Non significant
P10909.H0YLK8.H0YC35	0.01825	logical memory	-0.00012148	0.00126848	0.00241549	-0.00265845	Clusterin (G1)	Non significant
P10909.H0YLK8.H0YC35	0.01825	cognitive PGS	0.000149205	0.00151793	0.00318507	-0.00288666	Clusterin (G1)	Non significant
P12259.A0A0A0MRJ7	0.05125	digit symbol	3.45515e-05	0.00152087	0.0030763	-0.0030072	Coagulation factor V (G)	Non significant
P12259.A0A0A0MRJ7	0.05125	verbal fluency	-0.000384535	0.0023117	0.00423887	-0.00500794	Coagulation factor V (G)	Non significant
P12259.A0A0A0MRJ7	0.05125	vocabulary	-0.000703152	0.00346381	0.00622446	-0.00763076	Coagulation factor V (G)	Non significant
P12259.A0A0A0MRJ7	0.05125	logical memory	-9.88475e-05	0.00149634	0.00289383	-0.00309152	Coagulation factor V (G)	Non significant
P12259.A0A0A0MRJ7	0.05125	cognitive PGS	0.000263539	0.00210097	0.00446548	-0.0039384	Coagulation factor V (G)	Non significant
P13671	0.0605	digit symbol	-0.000606179	0.00312808	0.00564997	-0.00686233	Complement component C6	Non significant
P13671	0.0605	verbal fluency	-0.000576153	0.00307545	0.00557475	-0.00672706	Complement component C6	Non significant
P13671	0.0605	vocabulary	-0.000771126	0.00376869	0.00676625	-0.0083085	Complement component C6	Non significant
P13671	0.0605	logical memory	7.09488e-05	0.00210238	0.00427571	-0.00413382	Complement component C6	Non significant
P13671	0.0605	cognitive PGS	0.000376782	0.00287913	0.00613505	-0.00538149	Complement component C6	Non significant
P14151	0.0145	digit symbol	9.44596e-05	0.00118715	0.00246877	-0.00227985	L-selectin	Non significant
P14151	0.0145	verbal fluency	-1.64472e-05	0.000874764	0.00173308	-0.00176597	L-selectin	Non significant
P14151	0.0145	vocabulary	0.000105246	0.00127979	0.00266482	-0.00245433	L-selectin	Non significant
P14151	0.0145	logical memory	1.35461e-05	0.000724356	0.00146226	-0.00143517	L-selectin	Non significant
P14151	0.0145	cognitive PGS	6.23461e-05	0.00115851	0.00237937	-0.00225468	L-selectin	Non significant
P15169	0.01725	digit symbol	0.000179038	0.0015914	0.00336183	-0.00300375	Carboxypeptidase N catalytic chain	Non significant
P15169	0.01725	verbal fluency	-1.51158e-05	0.000910847	0.00180658	-0.00183681	Carboxypeptidase N catalytic chain	Non significant
P15169	0.01725	vocabulary	0.000117811	0.00139354	0.0029049	-0.00266928	Carboxypeptidase N catalytic chain	Non significant
P15169	0.01725	logical memory	8.94259e-05	0.00116648	0.00242239	-0.00224354	Carboxypeptidase N catalytic chain	Non significant
P15169	0.01725	cognitive PGS	6.01583e-05	0.00114261	0.00234537	-0.00222505	Carboxypeptidase N catalytic chain	Non significant
P15169.B1AP58	0.00375	digit symbol	-3.4731e-06	0.000451842	0.00090021	-0.000907157	Carboxypeptidase N catalytic chain (G)	Non significant
P15169.B1AP58	0.00375	verbal fluency	-8.89357e-06	0.000442648	0.000876403	-0.00089419	Carboxypeptidase N catalytic chain (G)	Non significant
P15169.B1AP58	0.00375	vocabulary	-1.75647e-05	0.000545665	0.00107377	-0.0011089	Carboxypeptidase N catalytic chain (G)	Non significant
P15169.B1AP58	0.00375	logical memory	-2.04291e-06	0.000529347	0.00105665	-0.00106074	Carboxypeptidase N catalytic chain (G)	Non significant
P15169.B1AP58	0.00375	cognitive PGS	4.65005e-06	0.000305562	0.000615775	-0.000606475	Carboxypeptidase N catalytic chain (G)	Non significant
P16070.H0YDW7.H0YD13.H0YCV9.H0YD17.H0YDX6.H0Y5E4.H0Y2P0	0.053	digit symbol	-0.000461145	0.00251795	0.00457476	-0.00549705	CD44 antigen (G)	Non significant
P16070.H0YDW7.H0YD13.H0YCV9.H0YD17.H0YDX6.H0Y5E4.H0Y2P0	0.053	verbal fluency	-0.000684534	0.00329874	0.00591296	-0.00728202	CD44 antigen (G)	Non significant
P16070.H0YDW7.H0YD13.H0YCV9.H0YD17.H0YDX6.H0Y5E4.H0Y2P0	0.053	vocabulary	-0.00075099	0.00358436	0.00641773	-0.00791971	CD44 antigen (G)	Non significant
P16070.H0YDW7.H0YD13.H0YCV9.H0YD17.H0YDX6.H0Y5E4.H0Y2P0	0.053	logical memory	-0.000431824	0.00230199	0.00417216	-0.00503581	CD44 antigen (G)	Non significant
P16070.H0YDW7.H0YD13.H0YCV9.H0YD17.H0YDX6.H0Y5E4.H0Y2P0	0.053	cognitive PGS	8.77625e-05	0.00189122	0.0038702	-0.00369468	CD44 antigen (G)	Non significant
P18428	0.02525	digit symbol	2.94841e-05	0.00128966	0.00260881	-0.00254984	Lipopolysaccharide-binding protein	Non significant
P18428	0.02525	verbal fluency	-0.000183894	0.00171943	0.00325496	-0.00362275	Lipopolysaccharide-binding protein	Non significant
P18428	0.02525	vocabulary	0.00015398	0.00159424	0.00334245	-0.00303449	Lipopolysaccharide-binding protein	Non significant
P18428	0.02525	logical memory	0.000149522	0.00151401	0.00317754	-0.00287849	Lipopolysaccharide-binding protein	Non significant
P18428	0.02525	cognitive PGS	0.000192247	0.00201332	0.00421888	-0.00383439	Lipopolysaccharide-binding protein	Non significant
P19652	0.032	digit symbol	-0.000305272	0.00213803	0.00397079	-0.00458133	Alpha-1-acid glycoprotein 2	Non significant
P19652	0.032	verbal fluency	-0.00035002	0.0023663	0.00438259	-0.00508263	Alpha-1-acid glycoprotein 2	Non significant
P19652	0.032	vocabulary	-0.000338653	0.00231177	0.00428489	-0.00496219	Alpha-1-acid glycoprotein 2	Non significant
P19652	0.032	logical memory	-0.000190293	0.0016425	0.00309471	-0.0034753	Alpha-1-acid glycoprotein 2	Non significant
P19652	0.032	cognitive PGS	-0.000261606	0.00206187	0.00386214	-0.00438535	Alpha-1-acid glycoprotein 2	Non significant
P19652.P02763	0.068	digit symbol	-0.00075346	0.00379765	0.00684185	-0.00834877	PG 49 (AGP1, AGP2, ORM1, ORM2)	Non significant
P19652.P02763	0.068	verbal fluency	-0.000593494	0.00354537	0.00649725	-0.00768424	PG 49 (AGP1, AGP2, ORM1, ORM2)	Non significant
P19652.P02763	0.068	vocabulary	-0.000771742	0.00425789	0.00774403	-0.00928752	PG 49 (AGP1, AGP2, ORM1, ORM2)	Non significant
P19652.P02763	0.068	logical memory	-0.000124366	0.00237356	0.00462276	-0.00487149	PG 49 (AGP1, AGP2, ORM1, ORM2)	Non significant
P19652.P02763	0.068	cognitive PGS	-0.00141685	0.00684951	0.0122822	-0.0151159	PG 49 (AGP1, AGP2, ORM1, ORM2)	Non significant
P19823.Q5T985	0.038	digit symbol	0.000329901	0.00243942	0.00520873	-0.00454893	Inter-alpha-trypsin inhibitor heavy chain H2 (G2)	Non significant
P19823.Q5T985	0.038	verbal fluency	-0.00013857	0.00198232	0.00382607	-0.00410321	Inter-alpha-trypsin inhibitor heavy chain H2 (G2)	Non significant
P19823.Q5T985	0.038	vocabulary	-4.95562e-05	0.00207208	0.00409461	-0.00419372	Inter-alpha-trypsin inhibitor heavy chain H2 (G2)	Non significant
P19823.Q5T985	0.038	logical memory	-9.0315e-05	0.00155311	0.00301591	-0.00319654	Inter-alpha-trypsin inhibitor heavy chain H2 (G2)	Non significant
P19823.Q5T985	0.038	cognitive PGS	7.16716e-05	0.00218698	0.00444564	-0.00430229	Inter-alpha-trypsin inhibitor heavy chain H2 (G2)	Non significant
P19823.Q5T985.Q5T987	0.16225	digit symbol	0.00233316	0.00656413	0.0154614	-0.0107951	Inter-alpha-trypsin inhibitor heavy chain H2 (G1)	Non significant
P19823.Q5T985.Q5T987	0.16225	verbal fluency	-0.000462096	0.00423251	0.00800292	-0.00892711	Inter-alpha-trypsin inhibitor heavy chain H2 (G1)	Non significant
P19823.Q5T985.Q5T987	0.16225	vocabulary	0.000735124	0.00482423	0.0103836	-0.00891334	Inter-alpha-trypsin inhibitor heavy chain H2 (G1)	Non significant
P19823.Q5T985.Q5T987	0.16225	logical memory	-0.000254525	0.00345715	0.00665977	-0.00716882	Inter-alpha-trypsin inhibitor heavy chain H2 (G1)	Non significant
P19823.Q5T985.Q5T987	0.16225	cognitive PGS	-0.00116718	0.00595709	0.010747	-0.0130814	Inter-alpha-trypsin inhibitor heavy chain H2 (G1)	Non significant
P19827	0.017	digit symbol	0.000128677	0.0014195	0.00296767	-0.00271032	Inter-alpha-trypsin inhibitor heavy chain H1	Non significant
P19827	0.017	verbal fluency	8.55305e-06	0.00105777	0.0021241	-0.00210699	Inter-alpha-trypsin inhibitor heavy chain H1	Non significant
P19827	0.017	vocabulary	8.73998e-05	0.00154262	0.00317264	-0.00299784	Inter-alpha-trypsin inhibitor heavy chain H1	Non significant
P19827	0.017	logical memory	-4.70475e-05	0.00111555	0.00218406	-0.00227815	Inter-alpha-trypsin inhibitor heavy chain H1	Non significant
P19827	0.017	cognitive PGS	-1.33e-05	0.00154063	0.00306796	-0.00309456	Inter-alpha-trypsin inhibitor heavy chain H1	Non significant
P19827.F8WAS2	0.3695	digit symbol	0.00306559	0.00680168	0.016669	-0.0105378	Inter-alpha-trypsin inhibitor heavy chain H1 (G2)	Non significant
P19827.F8WAS2	0.3695	verbal fluency	-0.00470343	0.00810789	0.0115124	-0.0209192	Inter-alpha-trypsin inhibitor heavy chain H1 (G2)	Non significant
P19827.F8WAS2	0.3695	vocabulary	-0.00293894	0.00690774	0.0108765	-0.0167544	Inter-alpha-trypsin inhibitor heavy chain H1 (G2)	Non significant
P19827.F8WAS2	0.3695	logical memory	-0.00108378	0.00497877	0.00887376	-0.0110413	Inter-alpha-trypsin inhibitor heavy chain H1 (G2)	Non significant
P19827.F8WAS2	0.3695	cognitive PGS	0.00527104	0.00922217	0.0237154	-0.0131733	Inter-alpha-trypsin inhibitor heavy chain H1 (G2)	Non significant
P19827.H7C0N0	0.0765	digit symbol	0.00116028	0.00493072	0.0110217	-0.00870117	Inter-alpha-trypsin inhibitor heavy chain H1 (G1)	Non significant
P19827.H7C0N0	0.0765	verbal fluency	0.000656481	0.00334006	0.00733661	-0.00602365	Inter-alpha-trypsin inhibitor heavy chain H1 (G1)	Non significant
P19827.H7C0N0	0.0765	vocabulary	0.000750601	0.00382348	0.00839757	-0.00689637	Inter-alpha-trypsin inhibitor heavy chain H1 (G1)	Non significant
P19827.H7C0N0	0.0765	logical memory	0.000936913	0.00388343	0.00870378	-0.00682995	Inter-alpha-trypsin inhibitor heavy chain H1 (G1)	Non significant
P19827.H7C0N0	0.0765	cognitive PGS	-0.000412673	0.00343879	0.0064649	-0.00729025	Inter-alpha-trypsin inhibitor heavy chain H1 (G1)	Non significant
P20742	0.10325	digit symbol	-0.00192829	0.00654	0.0111517	-0.0150083	Pregnancy zone protein	Non significant
P20742	0.10325	verbal fluency	-0.000698079	0.00372811	0.00675815	-0.00815431	Pregnancy zone protein	Non significant
P20742	0.10325	vocabulary	-0.000874438	0.00440487	0.0079353	-0.00968417	Pregnancy zone protein	Non significant
P20742	0.10325	logical memory	-0.000430407	0.00309649	0.00576258	-0.0066234	Pregnancy zone protein	Non significant
P20742	0.10325	cognitive PGS	0.000220221	0.00410489	0.00843	-0.00798956	Pregnancy zone protein	Non significant
P20848.G3V2B9	0.04075	digit symbol	-0.00038522	0.00234267	0.00430011	-0.00507055	PG 65 (ARGS, ATR, SERPINA1, ...)	Non significant
P20848.G3V2B9	0.04075	verbal fluency	-0.000499924	0.00291847	0.00533703	-0.00633687	PG 65 (ARGS, ATR, SERPINA1, ...)	Non significant
P20848.G3V2B9	0.04075	vocabulary	-0.000378362	0.0023696	0.00436084	-0.00511756	PG 65 (ARGS, ATR, SERPINA1, ...)	Non significant
P20848.G3V2B9	0.04075	logical memory	-4.68576e-05	0.0014155	0.00278413	-0.00287785	PG 65 (ARGS, ATR, SERPINA1, ...)	Non significant
P20848.G3V2B9	0.04075	cognitive PGS	-0.000315789	0.0022934	0.00427102	-0.0049026	PG 65 (ARGS, ATR, SERPINA1, ...)	Non significant
P20851	0.01875	digit symbol	6.13842e-06	0.00127119	0.00254852	-0.00253624	C4b-binding protein beta chain	Non significant
P20851	0.01875	verbal fluency	-1.8548e-05	0.00108613	0.0021537	-0.0021908	C4b-binding protein beta chain	Non significant
P20851	0.01875	vocabulary	0.000106328	0.00136543	0.0028372	-0.00262454	C4b-binding protein beta chain	Non significant
P20851	0.01875	logical memory	-1.79524e-07	0.00091881	0.00183744	-0.0018378	C4b-binding protein beta chain	Non significant
P20851	0.01875	cognitive PGS	-0.000146614	0.00165653	0.00316644	-0.00345967	C4b-binding protein beta chain	Non significant
P20851.Q5VVQ7	0.2405	digit symbol	0.00367405	0.00753763	0.0187493	-0.0114012	C4b-binding protein beta chain (G)	Non significant
P20851.Q5VVQ7	0.2405	verbal fluency	0.00314542	0.00666235	0.0164701	-0.0101793	C4b-binding protein beta chain (G)	Non significant
P20851.Q5VVQ7	0.2405	vocabulary	0.00442334	0.00881065	0.0220446	-0.013198	C4b-binding protein beta chain (G)	Non significant
P20851.Q5VVQ7	0.2405	logical memory	6.46024e-05	0.00366467	0.00739395	-0.00726474	C4b-binding protein beta chain (G)	Non significant
P20851.Q5VVQ7	0.2405	cognitive PGS	0.0026386	0.0064183	0.0154752	-0.010198	C4b-binding protein beta chain (G)	Non significant
P22352.A0A087X1J7	1	digit symbol	0.0411127	0.00801655	0.0571458	0.0250796	Glutathione peroxidase 3 (G2)	Significant
P22352.A0A087X1J7	1	verbal fluency	0.0345716	0.0081617	0.050895	0.0182482	Glutathione peroxidase 3 (G2)	Significant
P22352.A0A087X1J7	1	vocabulary	0.0504046	0.00851548	0.0674356	0.0333736	Glutathione peroxidase 3 (G2)	Significant
P22352.A0A087X1J7	1	logical memory	0.0201742	0.00749353	0.0351612	0.0051871	Glutathione peroxidase 3 (G2)	Significant
P22352.A0A087X1J7	1	cognitive PGS	0.0195757	0.00953383	0.0386433	0.000508002	Glutathione peroxidase 3 (G2)	Significant
P22352.A0A087X1J7.H0YBE4	0.0115	digit symbol	-1.97142e-05	0.000670192	0.00132067	-0.0013601	Glutathione peroxidase 3 (G1)	Non significant
P22352.A0A087X1J7.H0YBE4	0.0115	verbal fluency	8.14762e-05	0.00113357	0.00234862	-0.00218567	Glutathione peroxidase 3 (G1)	Non significant
P22352.A0A087X1J7.H0YBE4	0.0115	vocabulary	1.12772e-05	0.000644152	0.00129958	-0.00127703	Glutathione peroxidase 3 (G1)	Non significant
P22352.A0A087X1J7.H0YBE4	0.0115	logical memory	-3.14593e-05	0.000752988	0.00147452	-0.00153744	Glutathione peroxidase 3 (G1)	Non significant
P22352.A0A087X1J7.H0YBE4	0.0115	cognitive PGS	-0.000109046	0.00129258	0.00247612	-0.00269421	Glutathione peroxidase 3 (G1)	Non significant
P22352.H0YC19.A0A087X1J7.E5RG32.H0YBE4	0.12375	digit symbol	0.000653177	0.00330402	0.00726123	-0.00595487	Glutathione peroxidase 3 (G3)	Non significant
P22352.H0YC19.A0A087X1J7.E5RG32.H0YBE4	0.12375	verbal fluency	-0.000188442	0.00260322	0.00501799	-0.00539487	Glutathione peroxidase 3 (G3)	Non significant
P22352.H0YC19.A0A087X1J7.E5RG32.H0YBE4	0.12375	vocabulary	0.000330553	0.00304953	0.00642961	-0.0057685	Glutathione peroxidase 3 (G3)	Non significant
P22352.H0YC19.A0A087X1J7.E5RG32.H0YBE4	0.12375	logical memory	0.00207776	0.00608352	0.0142448	-0.0100893	Glutathione peroxidase 3 (G3)	Non significant
P22352.H0YC19.A0A087X1J7.E5RG32.H0YBE4	0.12375	cognitive PGS	0.00138366	0.00482804	0.0110397	-0.00827241	Glutathione peroxidase 3 (G3)	Non significant
P22792	0.552	digit symbol	0.0106997	0.0109913	0.0326824	-0.0112829	Carboxypeptidase N subunit 2	Non significant
P22792	0.552	verbal fluency	0.0062098	0.00776376	0.0217373	-0.00931771	Carboxypeptidase N subunit 2	Non significant
P22792	0.552	vocabulary	0.0122829	0.0124333	0.0371495	-0.0125837	Carboxypeptidase N subunit 2	Non significant
P22792	0.552	logical memory	0.00526891	0.00708352	0.0194359	-0.00889813	Carboxypeptidase N subunit 2	Non significant
P22792	0.552	cognitive PGS	0.0022036	0.00643381	0.0150712	-0.010664	Carboxypeptidase N subunit 2	Non significant
P23142	0.00725	digit symbol	-4.54575e-06	0.000496554	0.000988563	-0.000997654	Fibulin-1	Non significant
P23142	0.00725	verbal fluency	-9.96851e-06	0.000600819	0.00119167	-0.00121161	Fibulin-1	Non significant
P23142	0.00725	vocabulary	-1.84899e-05	0.000534952	0.00105141	-0.00108839	Fibulin-1	Non significant
P23142	0.00725	logical memory	4.0338e-05	0.000668875	0.00137809	-0.00129741	Fibulin-1	Non significant
P23142	0.00725	cognitive PGS	-2.32798e-05	0.000751536	0.00147979	-0.00152635	Fibulin-1	Non significant
P23142.B1AHL2	0.01575	digit symbol	0.000138789	0.00147947	0.00309773	-0.00282015	Fibulin-1 (G)	Non significant
P23142.B1AHL2	0.01575	verbal fluency	2.14496e-05	0.000915566	0.00185258	-0.00180968	Fibulin-1 (G)	Non significant
P23142.B1AHL2	0.01575	vocabulary	0.00010609	0.00126099	0.00262807	-0.00241589	Fibulin-1 (G)	Non significant
P23142.B1AHL2	0.01575	logical memory	7.36892e-05	0.000950175	0.00197404	-0.00182666	Fibulin-1 (G)	Non significant
P23142.B1AHL2	0.01575	cognitive PGS	0.00013065	0.00153812	0.00320688	-0.00294558	Fibulin-1 (G)	Non significant
P25311	0.13625	digit symbol	-0.00122137	0.00442842	0.00763547	-0.0100782	Zinc-alpha-2-glycoprotein	Non significant
P25311	0.13625	verbal fluency	-0.00285035	0.00796016	0.01307	-0.0187707	Zinc-alpha-2-glycoprotein	Non significant
P25311	0.13625	vocabulary	-0.00141773	0.00494128	0.00846483	-0.0113003	Zinc-alpha-2-glycoprotein	Non significant
P25311	0.13625	logical memory	-9.82421e-06	0.00302797	0.00604612	-0.00606577	Zinc-alpha-2-glycoprotein	Non significant
P25311	0.13625	cognitive PGS	0.000367543	0.00384513	0.00805781	-0.00732272	Zinc-alpha-2-glycoprotein	Non significant
P25311.C9JEV0	0.09525	digit symbol	-0.000815758	0.00362095	0.00642615	-0.00805766	Zinc-alpha-2-glycoprotein (G1)	Non significant
P25311.C9JEV0	0.09525	verbal fluency	-0.00168246	0.00581725	0.00995204	-0.013317	Zinc-alpha-2-glycoprotein (G1)	Non significant
P25311.C9JEV0	0.09525	vocabulary	-0.00100895	0.0041977	0.00738645	-0.00940436	Zinc-alpha-2-glycoprotein (G1)	Non significant
P25311.C9JEV0	0.09525	logical memory	-0.000668134	0.00306737	0.00546661	-0.00680287	Zinc-alpha-2-glycoprotein (G1)	Non significant
P25311.C9JEV0	0.09525	cognitive PGS	0.000610864	0.0033021	0.00721506	-0.00599333	Zinc-alpha-2-glycoprotein (G1)	Non significant
P25311.C9JEV0.H7BZJ8	0.22175	digit symbol	-0.00154412	0.0048141	0.00808408	-0.0111723	Zinc-alpha-2-glycoprotein (G2)	Non significant
P25311.C9JEV0.H7BZJ8	0.22175	verbal fluency	-0.00300885	0.00689567	0.0107825	-0.0168002	Zinc-alpha-2-glycoprotein (G2)	Non significant
P25311.C9JEV0.H7BZJ8	0.22175	vocabulary	-0.000572205	0.00417882	0.00778544	-0.00892985	Zinc-alpha-2-glycoprotein (G2)	Non significant
P25311.C9JEV0.H7BZJ8	0.22175	logical memory	-0.0029509	0.00664729	0.0103437	-0.0162455	Zinc-alpha-2-glycoprotein (G2)	Non significant
P25311.C9JEV0.H7BZJ8	0.22175	cognitive PGS	0.00182147	0.00547433	0.0127701	-0.00912719	Zinc-alpha-2-glycoprotein (G2)	Non significant
P27169	0.0315	digit symbol	0.000252854	0.00262342	0.00549968	-0.00499398	Serum paraoxonase/arylesterase 1	Non significant
P27169	0.0315	verbal fluency	0.000161147	0.00210194	0.00436503	-0.00404274	Serum paraoxonase/arylesterase 1	Non significant
P27169	0.0315	vocabulary	0.000224357	0.00249059	0.00520553	-0.00475681	Serum paraoxonase/arylesterase 1	Non significant
P27169	0.0315	logical memory	7.27556e-05	0.00142197	0.0029167	-0.00277119	Serum paraoxonase/arylesterase 1	Non significant
P27169	0.0315	cognitive PGS	9.98358e-06	0.00168972	0.00338942	-0.00336945	Serum paraoxonase/arylesterase 1	Non significant
P27169.F8WF42	0.1445	digit symbol	0.00228971	0.00637696	0.0150436	-0.0104642	Serum paraoxonase/arylesterase 1 (G)	Non significant
P27169.F8WF42	0.1445	verbal fluency	0.002179	0.00620282	0.0145846	-0.0102266	Serum paraoxonase/arylesterase 1 (G)	Non significant
P27169.F8WF42	0.1445	vocabulary	0.00266939	0.0074336	0.0175366	-0.0121978	Serum paraoxonase/arylesterase 1 (G)	Non significant
P27169.F8WF42	0.1445	logical memory	0.000830764	0.00354434	0.00791944	-0.00625791	Serum paraoxonase/arylesterase 1 (G)	Non significant
P27169.F8WF42	0.1445	cognitive PGS	0.00079575	0.00413357	0.00906289	-0.00747139	Serum paraoxonase/arylesterase 1 (G)	Non significant
P27918.C9J7V5.E9PAQ1	0.012	digit symbol	-4.55161e-05	0.000835449	0.00162538	-0.00171641	Properdin (G2)	Non significant
P27918.C9J7V5.E9PAQ1	0.012	verbal fluency	-9.35223e-05	0.00116175	0.00222998	-0.00241703	Properdin (G2)	Non significant
P27918.C9J7V5.E9PAQ1	0.012	vocabulary	-6.2632e-05	0.00110596	0.00214929	-0.00227455	Properdin (G2)	Non significant
P27918.C9J7V5.E9PAQ1	0.012	logical memory	-3.53742e-05	0.000832314	0.00162925	-0.0017	Properdin (G2)	Non significant
P27918.C9J7V5.E9PAQ1	0.012	cognitive PGS	9.70996e-05	0.00138036	0.00285781	-0.00266361	Properdin (G2)	Non significant
P27918.E9PAQ1	0.065	digit symbol	-0.000431476	0.00257136	0.00471124	-0.00557419	Properdin (G1)	Non significant
P27918.E9PAQ1	0.065	verbal fluency	-0.00110008	0.00465623	0.00821238	-0.0104125	Properdin (G1)	Non significant
P27918.E9PAQ1	0.065	vocabulary	-0.000435697	0.00259369	0.00475169	-0.00562309	Properdin (G1)	Non significant
P27918.E9PAQ1	0.065	logical memory	7.27124e-05	0.00186894	0.00381059	-0.00366517	Properdin (G1)	Non significant
P27918.E9PAQ1	0.065	cognitive PGS	-3.7395e-05	0.00226824	0.00449908	-0.00457387	Properdin (G1)	Non significant
P29622	0.04275	digit symbol	-0.000313313	0.00215367	0.00399402	-0.00462065	Kallistatin	Non significant
P29622	0.04275	verbal fluency	-0.00014855	0.00175018	0.00335181	-0.00364891	Kallistatin	Non significant
P29622	0.04275	vocabulary	-0.000491799	0.0028506	0.00520939	-0.00619299	Kallistatin	Non significant
P29622	0.04275	logical memory	-0.000525168	0.00285818	0.0051912	-0.00624154	Kallistatin	Non significant
P29622	0.04275	cognitive PGS	-0.000478314	0.00296186	0.00544541	-0.00640204	Kallistatin	Non significant
P35542.A0A096LPE2	0.31225	digit symbol	-0.00381696	0.00722484	0.0106327	-0.0182666	PG 106 (CSAA, SAA2-SAA4, SAA4)	Non significant
P35542.A0A096LPE2	0.31225	verbal fluency	0.00278322	0.00589164	0.0145665	-0.00900007	PG 106 (CSAA, SAA2-SAA4, SAA4)	Non significant
P35542.A0A096LPE2	0.31225	vocabulary	-0.00116668	0.0050873	0.00900791	-0.0113413	PG 106 (CSAA, SAA2-SAA4, SAA4)	Non significant
P35542.A0A096LPE2	0.31225	logical memory	0.000103696	0.00426986	0.00864341	-0.00843602	PG 106 (CSAA, SAA2-SAA4, SAA4)	Non significant
P35542.A0A096LPE2	0.31225	cognitive PGS	-0.00412331	0.00786554	0.0116078	-0.0198544	PG 106 (CSAA, SAA2-SAA4, SAA4)	Non significant
P35858	0.02875	digit symbol	6.2258e-05	0.00143002	0.00292231	-0.00279779	Insulin-like growth factor-binding protein complex acid labile subunit	Non significant
P35858	0.02875	verbal fluency	-8.13566e-05	0.00131292	0.00254448	-0.00270719	Insulin-like growth factor-binding protein complex acid labile subunit	Non significant
P35858	0.02875	vocabulary	0.000233217	0.00189491	0.00402304	-0.0035566	Insulin-like growth factor-binding protein complex acid labile subunit	Non significant
P35858	0.02875	logical memory	0.000245385	0.00188019	0.00400576	-0.00351499	Insulin-like growth factor-binding protein complex acid labile subunit	Non significant
P35858	0.02875	cognitive PGS	-0.000174831	0.00175028	0.00332573	-0.00367539	Insulin-like growth factor-binding protein complex acid labile subunit	Non significant
P36955	0.0445	digit symbol	-0.000186022	0.0019903	0.00379458	-0.00416663	Pigment epithelium-derived factor	Non significant
P36955	0.0445	verbal fluency	-0.00038818	0.00259226	0.00479634	-0.0055727	Pigment epithelium-derived factor	Non significant
P36955	0.0445	vocabulary	-0.000242426	0.00235905	0.00447567	-0.00496052	Pigment epithelium-derived factor	Non significant
P36955	0.0445	logical memory	1.76602e-05	0.00163956	0.00329679	-0.00326147	Pigment epithelium-derived factor	Non significant
P36955	0.0445	cognitive PGS	0.000627589	0.00358525	0.00779808	-0.0065429	Pigment epithelium-derived factor	Non significant
P36955.I3L4F9.I3L107.I3L4N7	0.0305	digit symbol	-0.000281003	0.00210009	0.00391917	-0.00448118	Pigment epithelium-derived factor (G4)	Non significant
P36955.I3L4F9.I3L107.I3L4N7	0.0305	verbal fluency	-0.000188772	0.00180679	0.00342481	-0.00380235	Pigment epithelium-derived factor (G4)	Non significant
P36955.I3L4F9.I3L107.I3L4N7	0.0305	vocabulary	-0.000410655	0.00275394	0.00509723	-0.00591854	Pigment epithelium-derived factor (G4)	Non significant
P36955.I3L4F9.I3L107.I3L4N7	0.0305	logical memory	-3.9929e-05	0.00142535	0.00281078	-0.00289063	Pigment epithelium-derived factor (G4)	Non significant
P36955.I3L4F9.I3L107.I3L4N7	0.0305	cognitive PGS	0.000196605	0.00177544	0.00374748	-0.00335427	Pigment epithelium-derived factor (G4)	Non significant
P36955.I3L4N7	0.959	digit symbol	-0.0251605	0.00950849	-0.00614352	-0.0441775	Pigment epithelium-derived factor (G3)	Significant
P36955.I3L4N7	0.959	verbal fluency	-0.0202232	0.00891932	-0.00238459	-0.0380619	Pigment epithelium-derived factor (G3)	Significant
P36955.I3L4N7	0.959	vocabulary	-0.0269326	0.0101672	-0.00659826	-0.047267	Pigment epithelium-derived factor (G3)	Significant
P36955.I3L4N7	0.959	logical memory	-0.00452095	0.00730513	0.0100893	-0.0191312	Pigment epithelium-derived factor (G3)	Non significant
P36955.I3L4N7	0.959	cognitive PGS	-0.0123355	0.00943156	0.00652758	-0.0311986	Pigment epithelium-derived factor (G3)	Non significant
P36955.I3L4Z0	0.0245	digit symbol	-2.12713e-05	0.00147793	0.0029346	-0.00297714	Pigment epithelium-derived factor (G5)	Non significant
P36955.I3L4Z0	0.0245	verbal fluency	-0.000165254	0.00167227	0.00317928	-0.00350978	Pigment epithelium-derived factor (G5)	Non significant
P36955.I3L4Z0	0.0245	vocabulary	-6.64006e-05	0.00161055	0.0031547	-0.0032875	Pigment epithelium-derived factor (G5)	Non significant
P36955.I3L4Z0	0.0245	logical memory	4.37654e-05	0.00121857	0.0024809	-0.00239337	Pigment epithelium-derived factor (G5)	Non significant
P36955.I3L4Z0	0.0245	cognitive PGS	0.00031211	0.00253386	0.00537982	-0.0047556	Pigment epithelium-derived factor (G5)	Non significant
P36955.I3L4Z0.I3L2R7	0.017	digit symbol	-6.19173e-05	0.00119233	0.00232274	-0.00244658	Pigment epithelium-derived factor (G2)	Non significant
P36955.I3L4Z0.I3L2R7	0.017	verbal fluency	-8.71145e-05	0.00121023	0.00233335	-0.00250758	Pigment epithelium-derived factor (G2)	Non significant
P36955.I3L4Z0.I3L2R7	0.017	vocabulary	-0.000102794	0.0013455	0.00258821	-0.0027938	Pigment epithelium-derived factor (G2)	Non significant
P36955.I3L4Z0.I3L2R7	0.017	logical memory	1.291e-05	0.000888529	0.00178997	-0.00176415	Pigment epithelium-derived factor (G2)	Non significant
P36955.I3L4Z0.I3L2R7	0.017	cognitive PGS	0.000151553	0.00155343	0.0032584	-0.0029553	Pigment epithelium-derived factor (G2)	Non significant
P36955.I3L4Z0.I3L2R7.I3L425.I3L1U4.I3L3Z3	0.028	digit symbol	-0.000269887	0.00194601	0.00362214	-0.00416191	Pigment epithelium-derived factor (G1)	Non significant
P36955.I3L4Z0.I3L2R7.I3L425.I3L1U4.I3L3Z3	0.028	verbal fluency	-0.000233564	0.00179323	0.00335289	-0.00382002	Pigment epithelium-derived factor (G1)	Non significant
P36955.I3L4Z0.I3L2R7.I3L425.I3L1U4.I3L3Z3	0.028	vocabulary	-0.000182116	0.0016599	0.00313769	-0.00350192	Pigment epithelium-derived factor (G1)	Non significant
P36955.I3L4Z0.I3L2R7.I3L425.I3L1U4.I3L3Z3	0.028	logical memory	0.000113833	0.00136844	0.00285072	-0.00262305	Pigment epithelium-derived factor (G1)	Non significant
P36955.I3L4Z0.I3L2R7.I3L425.I3L1U4.I3L3Z3	0.028	cognitive PGS	-6.08131e-05	0.00141729	0.00277376	-0.00289539	Pigment epithelium-derived factor (G1)	Non significant
P36980.Q03591.B1AKG0.V9GYE7	0.00675	digit symbol	8.53549e-07	0.000609401	0.00121966	-0.00121795	PG 66 (CFHR1, CFHL1, FHR1, ...)	Non significant
P36980.Q03591.B1AKG0.V9GYE7	0.00675	verbal fluency	1.58951e-05	0.000586304	0.0011885	-0.00115671	PG 66 (CFHR1, CFHL1, FHR1, ...)	Non significant
P36980.Q03591.B1AKG0.V9GYE7	0.00675	vocabulary	3.4745e-05	0.000801337	0.00163742	-0.00156793	PG 66 (CFHR1, CFHL1, FHR1, ...)	Non significant
P36980.Q03591.B1AKG0.V9GYE7	0.00675	logical memory	2.2232e-05	0.000531784	0.0010858	-0.00104134	PG 66 (CFHR1, CFHL1, FHR1, ...)	Non significant
P36980.Q03591.B1AKG0.V9GYE7	0.00675	cognitive PGS	3.68538e-05	0.000770201	0.00157726	-0.00150355	PG 66 (CFHR1, CFHL1, FHR1, ...)	Non significant
P36980.V9GYE7	0.015	digit symbol	-9.10578e-05	0.00118327	0.00227548	-0.0024576	Complement factor H-related protein 2 (G)	Non significant
P36980.V9GYE7	0.015	verbal fluency	-8.54975e-05	0.00104105	0.0019966	-0.0021676	Complement factor H-related protein 2 (G)	Non significant
P36980.V9GYE7	0.015	vocabulary	5.84934e-06	0.000879277	0.0017644	-0.0017527	Complement factor H-related protein 2 (G)	Non significant
P36980.V9GYE7	0.015	logical memory	-0.000117698	0.00129325	0.00246881	-0.00270421	Complement factor H-related protein 2 (G)	Non significant
P36980.V9GYE7	0.015	cognitive PGS	0.000113473	0.00129936	0.00271219	-0.00248525	Complement factor H-related protein 2 (G)	Non significant
P43251	0.02025	digit symbol	-0.000197262	0.00169121	0.00318515	-0.00357968	Biotinidase	Non significant
P43251	0.02025	verbal fluency	-0.000193707	0.00182654	0.00345937	-0.00384678	Biotinidase	Non significant
P43251	0.02025	vocabulary	-0.000113973	0.00133034	0.00254672	-0.00277466	Biotinidase	Non significant
P43251	0.02025	logical memory	-8.69151e-05	0.00114898	0.00221104	-0.00238487	Biotinidase	Non significant
P43251	0.02025	cognitive PGS	0.000102726	0.00140026	0.00290324	-0.00269779	Biotinidase	Non significant
P43652	0.015	digit symbol	-8.43975e-05	0.00108815	0.0020919	-0.00226069	Afamin	Non significant
P43652	0.015	verbal fluency	-4.51593e-05	0.000907452	0.00176975	-0.00186006	Afamin	Non significant
P43652	0.015	vocabulary	-4.09644e-06	0.00102127	0.00203844	-0.00204664	Afamin	Non significant
P43652	0.015	logical memory	2.86803e-05	0.00104393	0.00211654	-0.00205918	Afamin	Non significant
P43652	0.015	cognitive PGS	-0.000161991	0.00167801	0.00319403	-0.00351801	Afamin	Non significant
P48740.F8W876	0.01475	digit symbol	-3.91651e-05	0.00092566	0.00181215	-0.00189048	Mannan-binding lectin serine protease 1 (G)	Non significant
P48740.F8W876	0.01475	verbal fluency	-0.00011072	0.00122837	0.00234601	-0.00256745	Mannan-binding lectin serine protease 1 (G)	Non significant
P48740.F8W876	0.01475	vocabulary	-1.76928e-05	0.000794293	0.00157089	-0.00160628	Mannan-binding lectin serine protease 1 (G)	Non significant
P48740.F8W876	0.01475	logical memory	7.71691e-05	0.000955677	0.00198852	-0.00183418	Mannan-binding lectin serine protease 1 (G)	Non significant
P48740.F8W876	0.01475	cognitive PGS	9.942e-06	0.000892004	0.00179395	-0.00177407	Mannan-binding lectin serine protease 1 (G)	Non significant
P48740.P09871.A0A087X232.B5MCV4.H0Y5D1.F8W876.C9JMA2	0.04825	digit symbol	0.000269387	0.00195909	0.00418756	-0.00364879	PG 101 (C1S, CRARF, PRSS5, ...)	Non significant
P48740.P09871.A0A087X232.B5MCV4.H0Y5D1.F8W876.C9JMA2	0.04825	verbal fluency	0.000235539	0.00201152	0.00425858	-0.0037875	PG 101 (C1S, CRARF, PRSS5, ...)	Non significant
P48740.P09871.A0A087X232.B5MCV4.H0Y5D1.F8W876.C9JMA2	0.04825	vocabulary	0.000711843	0.00356334	0.00783853	-0.00641484	PG 101 (C1S, CRARF, PRSS5, ...)	Non significant
P48740.P09871.A0A087X232.B5MCV4.H0Y5D1.F8W876.C9JMA2	0.04825	logical memory	-9.38885e-06	0.00152184	0.0030343	-0.00305308	PG 101 (C1S, CRARF, PRSS5, ...)	Non significant
P48740.P09871.A0A087X232.B5MCV4.H0Y5D1.F8W876.C9JMA2	0.04825	cognitive PGS	-0.000149939	0.001852	0.00355407	-0.00385395	PG 101 (C1S, CRARF, PRSS5, ...)	Non significant
P49908.A0A182DWH7	1	digit symbol	0.0378364	0.00746606	0.0527685	0.0229043	Selenoprotein P (G)	Significant
P49908.A0A182DWH7	1	verbal fluency	0.0274922	0.007645	0.0427822	0.0122022	Selenoprotein P (G)	Significant
P49908.A0A182DWH7	1	vocabulary	0.0435409	0.00805942	0.0596597	0.0274221	Selenoprotein P (G)	Significant
P49908.A0A182DWH7	1	logical memory	0.0172059	0.00719245	0.0315908	0.00282101	Selenoprotein P (G)	Significant
P49908.A0A182DWH7	1	cognitive PGS	-0.0118609	0.00874615	0.00563138	-0.0293532	Selenoprotein P (G)	Non significant
P51884	0.86875	digit symbol	-0.0229373	0.0112495	-0.000438196	-0.0454363	Lumican	Non significant
P51884	0.86875	verbal fluency	-0.0130806	0.00866849	0.00425644	-0.0304175	Lumican	Non significant
P51884	0.86875	vocabulary	-0.0173314	0.00992922	0.00252707	-0.0371898	Lumican	Non significant
P51884	0.86875	logical memory	-0.0100479	0.00765151	0.00525512	-0.0253509	Lumican	Non significant
P51884	0.86875	cognitive PGS	-0.00885429	0.00853484	0.00821538	-0.025924	Lumican	Non significant
P55056	0.24375	digit symbol	0.0008831	0.00412289	0.00912888	-0.00736268	Apolipoprotein C-IV	Non significant
P55056	0.24375	verbal fluency	0.00432023	0.00853482	0.0213899	-0.0127494	Apolipoprotein C-IV	Non significant
P55056	0.24375	vocabulary	0.00303044	0.00664423	0.0163189	-0.010258	Apolipoprotein C-IV	Non significant
P55056	0.24375	logical memory	0.000442537	0.00367079	0.00778413	-0.00689905	Apolipoprotein C-IV	Non significant
P55056	0.24375	cognitive PGS	0.00348356	0.00738596	0.0182555	-0.0112884	Apolipoprotein C-IV	Non significant
P59665.P59666	0.0235	digit symbol	-0.000289889	0.00212464	0.00395939	-0.00453917	PG 67 (DEFA1,.DEFA2, DEFA3, ...)	Non significant
P59665.P59666	0.0235	verbal fluency	-4.35894e-05	0.00105381	0.00206404	-0.00215122	PG 67 (DEFA1,.DEFA2, DEFA3, ...)	Non significant
P59665.P59666	0.0235	vocabulary	-9.48243e-05	0.00126354	0.00243225	-0.0026219	PG 67 (DEFA1,.DEFA2, DEFA3, ...)	Non significant
P59665.P59666	0.0235	logical memory	-0.000175614	0.00151663	0.00285765	-0.00320887	PG 67 (DEFA1,.DEFA2, DEFA3, ...)	Non significant
P59665.P59666	0.0235	cognitive PGS	-0.000267127	0.00210085	0.00393457	-0.00446883	PG 67 (DEFA1,.DEFA2, DEFA3, ...)	Non significant
P61769.F5H6I0.H0YLF3	0.367	digit symbol	-0.00401624	0.00770921	0.0114022	-0.0194347	Beta-2-microglobulin (G)	Non significant
P61769.F5H6I0.H0YLF3	0.367	verbal fluency	-0.00552934	0.00904908	0.0125688	-0.0236275	Beta-2-microglobulin (G)	Non significant
P61769.F5H6I0.H0YLF3	0.367	vocabulary	-0.000282457	0.00606075	0.011839	-0.012404	Beta-2-microglobulin (G)	Non significant
P61769.F5H6I0.H0YLF3	0.367	logical memory	0.00117076	0.00533061	0.011832	-0.00949047	Beta-2-microglobulin (G)	Non significant
P61769.F5H6I0.H0YLF3	0.367	cognitive PGS	0.00734046	0.0115623	0.0304651	-0.0157842	Beta-2-microglobulin (G)	Non significant
P68032.P63267.P60709.P63261.P68133.P62736.A6NL76	0.00675	digit symbol	-2.4506e-05	0.00062235	0.00122019	-0.00126921	PG 68 (ACTA, ACTB, ACTC, ...)	Non significant
P68032.P63267.P60709.P63261.P68133.P62736.A6NL76	0.00675	verbal fluency	-1.08243e-05	0.000573268	0.00113571	-0.00115736	PG 68 (ACTA, ACTB, ACTC, ...)	Non significant
P68032.P63267.P60709.P63261.P68133.P62736.A6NL76	0.00675	vocabulary	1.7284e-05	0.000600194	0.00121767	-0.0011831	PG 68 (ACTA, ACTB, ACTC, ...)	Non significant
P68032.P63267.P60709.P63261.P68133.P62736.A6NL76	0.00675	logical memory	1.34886e-05	0.000623311	0.00126011	-0.00123313	PG 68 (ACTA, ACTB, ACTC, ...)	Non significant
P68032.P63267.P60709.P63261.P68133.P62736.A6NL76	0.00675	cognitive PGS	-4.02761e-05	0.000733349	0.00142642	-0.00150697	PG 68 (ACTA, ACTB, ACTC, ...)	Non significant
P68871	0.3325	digit symbol	-0.0043933	0.00820056	0.0120078	-0.0207944	Hemoglobin subunit beta	Non significant
P68871	0.3325	verbal fluency	-0.00701738	0.011322	0.0156266	-0.0296613	Hemoglobin subunit beta	Non significant
P68871	0.3325	vocabulary	-0.00751431	0.0122569	0.0169995	-0.0320281	Hemoglobin subunit beta	Non significant
P68871	0.3325	logical memory	9.06165e-05	0.00462351	0.00933763	-0.0091564	Hemoglobin subunit beta	Non significant
P68871	0.3325	cognitive PGS	-0.000623371	0.00716007	0.0136968	-0.0149435	Hemoglobin subunit beta	Non significant
P68871.F8W6P5	0.0355	digit symbol	0.000127428	0.0023323	0.00479203	-0.00453717	Hemoglobin subunit beta (G1)	Non significant
P68871.F8W6P5	0.0355	verbal fluency	9.55146e-06	0.00209731	0.00420417	-0.00418506	Hemoglobin subunit beta (G1)	Non significant
P68871.F8W6P5	0.0355	vocabulary	9.73214e-05	0.00271956	0.00553644	-0.0053418	Hemoglobin subunit beta (G1)	Non significant
P68871.F8W6P5	0.0355	logical memory	0.000228894	0.0020766	0.0043821	-0.00392431	Hemoglobin subunit beta (G1)	Non significant
[truncated: 196 more rows]

## Sheet: Table S5
Protein	PIP	Trait	Beta	sd	UpperSD	LowerSD	Name	Significance
A0A075B6H7	0.00075	digit symbol	1.26429e-05	0.000505093	0.00102283	-0.000997544	Probable non-functional immunoglobulin kappa variable 3-7	Non significant
A0A075B6H7	0.00075	verbal fluency	6.93746e-06	0.00039251	0.000791958	-0.000778083	Probable non-functional immunoglobulin kappa variable 3-7	Non significant
A0A075B6H7	0.00075	vocabulary	3.48232e-06	0.000181836	0.000367153	-0.000360189	Probable non-functional immunoglobulin kappa variable 3-7	Non significant
A0A075B6H7	0.00075	logical memory	-7.24836e-06	0.000274123	0.000540997	-0.000555494	Probable non-functional immunoglobulin kappa variable 3-7	Non significant
A0A075B6H7	0.00075	cognitive PGS	-3.38319e-06	0.000263035	0.000522687	-0.000529454	Probable non-functional immunoglobulin kappa variable 3-7	Non significant
A0A075B6H9	0.001	digit symbol	6.51831e-06	0.00022094	0.000448398	-0.000435361	Immunoglobulin lambda variable 4-69	Non significant
A0A075B6H9	0.001	verbal fluency	6.85893e-06	0.000262061	0.000530981	-0.000517263	Immunoglobulin lambda variable 4-69	Non significant
A0A075B6H9	0.001	vocabulary	7.29352e-06	0.000279809	0.000566911	-0.000552324	Immunoglobulin lambda variable 4-69	Non significant
A0A075B6H9	0.001	logical memory	-1.39877e-06	7.30782e-05	0.000144758	-0.000147555	Immunoglobulin lambda variable 4-69	Non significant
A0A075B6H9	0.001	cognitive PGS	1.15229e-05	0.000383624	0.000778771	-0.000755725	Immunoglobulin lambda variable 4-69	Non significant
A0A075B6I0	0.00475	digit symbol	-3.95844e-06	0.000623265	0.00124257	-0.00125049	Immunoglobulin lambda variable 8-61	Non significant
A0A075B6I0	0.00475	verbal fluency	5.06445e-06	0.000551579	0.00110822	-0.00109809	Immunoglobulin lambda variable 8-61	Non significant
A0A075B6I0	0.00475	vocabulary	-1.96977e-05	0.000852058	0.00168442	-0.00172381	Immunoglobulin lambda variable 8-61	Non significant
A0A075B6I0	0.00475	logical memory	-9.69089e-06	0.00049666	0.000983629	-0.00100301	Immunoglobulin lambda variable 8-61	Non significant
A0A075B6I0	0.00475	cognitive PGS	-0.000108057	0.00159974	0.00309142	-0.00330754	Immunoglobulin lambda variable 8-61	Non significant
A0A075B6I1	0.0215	digit symbol	-0.000374179	0.00281994	0.00526569	-0.00601405	Immunoglobulin lambda variable 4-60	Non significant
A0A075B6I1	0.0215	verbal fluency	-0.000382322	0.00278932	0.00519633	-0.00596097	Immunoglobulin lambda variable 4-60	Non significant
A0A075B6I1	0.0215	vocabulary	-0.000118264	0.00144077	0.00276328	-0.00299981	Immunoglobulin lambda variable 4-60	Non significant
A0A075B6I1	0.0215	logical memory	-0.000137888	0.00146	0.00278211	-0.00305789	Immunoglobulin lambda variable 4-60	Non significant
A0A075B6I1	0.0215	cognitive PGS	0.000147192	0.00176536	0.0036779	-0.00338352	Immunoglobulin lambda variable 4-60	Non significant
A0A075B6J9	0.001	digit symbol	-2.02031e-06	8.26104e-05	0.000163201	-0.000167241	Immunoglobulin lambda variable 2-18	Non significant
A0A075B6J9	0.001	verbal fluency	2.11852e-06	9.3187e-05	0.000188493	-0.000184256	Immunoglobulin lambda variable 2-18	Non significant
A0A075B6J9	0.001	vocabulary	6.23501e-06	0.000222935	0.000452105	-0.000439635	Immunoglobulin lambda variable 2-18	Non significant
A0A075B6J9	0.001	logical memory	1.7014e-05	0.000601417	0.00121985	-0.00118582	Immunoglobulin lambda variable 2-18	Non significant
A0A075B6J9	0.001	cognitive PGS	5.99415e-06	0.000299423	0.00060484	-0.000592852	Immunoglobulin lambda variable 2-18	Non significant
A0A075B6K0.P01717.P01718	0.29725	digit symbol	-0.00417949	0.0080025	0.0118255	-0.0201845	PG 1 (IGLV3-16, IGLV3-25, IGLV3-27)	Non significant
A0A075B6K0.P01717.P01718	0.29725	verbal fluency	-0.00489618	0.00907074	0.0132453	-0.0230377	PG 1 (IGLV3-16, IGLV3-25, IGLV3-27)	Non significant
A0A075B6K0.P01717.P01718	0.29725	vocabulary	-0.00784416	0.013018	0.0181917	-0.0338801	PG 1 (IGLV3-16, IGLV3-25, IGLV3-27)	Non significant
A0A075B6K0.P01717.P01718	0.29725	logical memory	0.00233088	0.00592587	0.0141826	-0.00952086	PG 1 (IGLV3-16, IGLV3-25, IGLV3-27)	Non significant
A0A075B6K0.P01717.P01718	0.29725	cognitive PGS	-0.00183207	0.00582455	0.00981704	-0.0134812	PG 1 (IGLV3-16, IGLV3-25, IGLV3-27)	Non significant
A0A075B6K2.P80748.A0A075B6K5	0.00225	digit symbol	-2.39117e-05	0.000562892	0.00110187	-0.0011497	PG 2 (IGLV3-12, IGLV3-21, IGLV3-9)	Non significant
A0A075B6K2.P80748.A0A075B6K5	0.00225	verbal fluency	-2.72997e-05	0.000681166	0.00133503	-0.00138963	PG 2 (IGLV3-12, IGLV3-21, IGLV3-9)	Non significant
A0A075B6K2.P80748.A0A075B6K5	0.00225	vocabulary	-3.68134e-06	0.000336191	0.0006687	-0.000676063	PG 2 (IGLV3-12, IGLV3-21, IGLV3-9)	Non significant
A0A075B6K2.P80748.A0A075B6K5	0.00225	logical memory	6.11386e-06	0.00047339	0.000952894	-0.000940667	PG 2 (IGLV3-12, IGLV3-21, IGLV3-9)	Non significant
A0A075B6K2.P80748.A0A075B6K5	0.00225	cognitive PGS	2.4842e-05	0.000607047	0.00123894	-0.00118925	PG 2 (IGLV3-12, IGLV3-21, IGLV3-9)	Non significant
A0A075B6P5.A0A075B6S2.P01614.A2NJV5.A0A087WW87.A0A0A0MRZ7.P01615.P06310.A0A075B6S6.A0A087X0Q4	0.004	digit symbol	1.0589e-05	0.000626959	0.00126451	-0.00124333	PG 3 (IGKV2-28, IGKV2D-26, IGKV2D-28, ...)	Non significant
A0A075B6P5.A0A075B6S2.P01614.A2NJV5.A0A087WW87.A0A0A0MRZ7.P01615.P06310.A0A075B6S6.A0A087X0Q4	0.004	verbal fluency	1.16113e-05	0.000705952	0.00142352	-0.00140029	PG 3 (IGKV2-28, IGKV2D-26, IGKV2D-28, ...)	Non significant
A0A075B6P5.A0A075B6S2.P01614.A2NJV5.A0A087WW87.A0A0A0MRZ7.P01615.P06310.A0A075B6S6.A0A087X0Q4	0.004	vocabulary	2.77158e-05	0.000645813	0.00131934	-0.00126391	PG 3 (IGKV2-28, IGKV2D-26, IGKV2D-28, ...)	Non significant
A0A075B6P5.A0A075B6S2.P01614.A2NJV5.A0A087WW87.A0A0A0MRZ7.P01615.P06310.A0A075B6S6.A0A087X0Q4	0.004	logical memory	1.15129e-05	0.00050346	0.00101843	-0.000995408	PG 3 (IGKV2-28, IGKV2D-26, IGKV2D-28, ...)	Non significant
A0A075B6P5.A0A075B6S2.P01614.A2NJV5.A0A087WW87.A0A0A0MRZ7.P01615.P06310.A0A075B6S6.A0A087X0Q4	0.004	cognitive PGS	-4.42124e-05	0.00100103	0.00195784	-0.00204626	PG 3 (IGKV2-28, IGKV2D-26, IGKV2D-28, ...)	Non significant
A0A075B6P5.P01614.A0A087WW87.P01615.A0A087X0Q4	0.0115	digit symbol	0.000168225	0.00182285	0.00381392	-0.00347747	PG 4 (IGKV2-28, IGKV2-40, IGKV2D-28, ...)	Non significant
A0A075B6P5.P01614.A0A087WW87.P01615.A0A087X0Q4	0.0115	verbal fluency	-1.26442e-05	0.000950042	0.00188744	-0.00191273	PG 4 (IGKV2-28, IGKV2-40, IGKV2D-28, ...)	Non significant
A0A075B6P5.P01614.A0A087WW87.P01615.A0A087X0Q4	0.0115	vocabulary	0.000149987	0.00167821	0.00350641	-0.00320644	PG 4 (IGKV2-28, IGKV2-40, IGKV2D-28, ...)	Non significant
A0A075B6P5.P01614.A0A087WW87.P01615.A0A087X0Q4	0.0115	logical memory	0.000116568	0.00140435	0.00292527	-0.00269213	PG 4 (IGKV2-28, IGKV2-40, IGKV2D-28, ...)	Non significant
A0A075B6P5.P01614.A0A087WW87.P01615.A0A087X0Q4	0.0115	cognitive PGS	-5.99114e-05	0.00108988	0.00211986	-0.00223968	PG 4 (IGKV2-28, IGKV2-40, IGKV2D-28, ...)	Non significant
A0A075B6R2.A0A075B7B6.A0A087WW49	0.0005	digit symbol	-6.3158e-06	0.000322792	0.000639267	-0.000651899	PG 5 (IGHV4-4, IGHV4OR15-8, LOC102724971)	Non significant
A0A075B6R2.A0A075B7B6.A0A087WW49	0.0005	verbal fluency	-7.94117e-06	0.000372325	0.000736709	-0.000752592	PG 5 (IGHV4-4, IGHV4OR15-8, LOC102724971)	Non significant
A0A075B6R2.A0A075B7B6.A0A087WW49	0.0005	vocabulary	-5.48279e-06	0.000274711	0.000543939	-0.000554905	PG 5 (IGHV4-4, IGHV4OR15-8, LOC102724971)	Non significant
A0A075B6R2.A0A075B7B6.A0A087WW49	0.0005	logical memory	7.37489e-07	0.000204465	0.000409668	-0.000408193	PG 5 (IGHV4-4, IGHV4OR15-8, LOC102724971)	Non significant
A0A075B6R2.A0A075B7B6.A0A087WW49	0.0005	cognitive PGS	1.10628e-06	6.882e-05	0.000138746	-0.000136534	PG 5 (IGHV4-4, IGHV4OR15-8, LOC102724971)	Non significant
A0A075B6S2.A2NJV5	0.001	digit symbol	-4.20536e-06	0.00023689	0.000469575	-0.000477985	PG 95 (IGKV2-29, IGKV2D-29)	Non significant
A0A075B6S2.A2NJV5	0.001	verbal fluency	-4.79493e-06	0.000289058	0.000573322	-0.000582912	PG 95 (IGKV2-29, IGKV2D-29)	Non significant
A0A075B6S2.A2NJV5	0.001	vocabulary	-6.11588e-06	0.000267457	0.000528798	-0.000541029	PG 95 (IGKV2-29, IGKV2D-29)	Non significant
A0A075B6S2.A2NJV5	0.001	logical memory	-9.89589e-06	0.000353749	0.000697601	-0.000717393	PG 95 (IGKV2-29, IGKV2D-29)	Non significant
A0A075B6S2.A2NJV5	0.001	cognitive PGS	-8.00677e-06	0.00028272	0.000557432	-0.000573446	PG 95 (IGKV2-29, IGKV2D-29)	Non significant
A0A075B7B8	0.0025	digit symbol	3.61355e-05	0.000862626	0.00176139	-0.00168912	Immunoglobulin heavy variable 3/OR16-12	Non significant
A0A075B7B8	0.0025	verbal fluency	2.58749e-05	0.00056096	0.00114779	-0.00109604	Immunoglobulin heavy variable 3/OR16-12	Non significant
A0A075B7B8	0.0025	vocabulary	2.43111e-05	0.000608863	0.00124204	-0.00119341	Immunoglobulin heavy variable 3/OR16-12	Non significant
A0A075B7B8	0.0025	logical memory	2.00177e-05	0.000570013	0.00116004	-0.00112001	Immunoglobulin heavy variable 3/OR16-12	Non significant
A0A075B7B8	0.0025	cognitive PGS	-9.1427e-06	0.000524821	0.0010405	-0.00105879	Immunoglobulin heavy variable 3/OR16-12	Non significant
A0A087WSY6	0.002	digit symbol	1.31534e-05	0.000526007	0.00106517	-0.00103886	Immunoglobulin kappa variable 3D-15	Non significant
A0A087WSY6	0.002	verbal fluency	4.89285e-06	0.000420212	0.000845317	-0.000835531	Immunoglobulin kappa variable 3D-15	Non significant
A0A087WSY6	0.002	vocabulary	-7.83127e-06	0.000594383	0.00118093	-0.0011966	Immunoglobulin kappa variable 3D-15	Non significant
A0A087WSY6	0.002	logical memory	7.24491e-06	0.000422878	0.000853002	-0.000838512	Immunoglobulin kappa variable 3D-15	Non significant
A0A087WSY6	0.002	cognitive PGS	-5.53481e-06	0.000609699	0.00121386	-0.00122493	Immunoglobulin kappa variable 3D-15	Non significant
A0A087WSY6.P01624	0.00525	digit symbol	3.88343e-05	0.000889668	0.00181817	-0.0017405	PG 98 (IGKV3-15, IGKV3D-15)	Non significant
A0A087WSY6.P01624	0.00525	verbal fluency	-2.65642e-05	0.000770362	0.00151416	-0.00156729	PG 98 (IGKV3-15, IGKV3D-15)	Non significant
A0A087WSY6.P01624	0.00525	vocabulary	-1.96139e-06	0.000520518	0.00103907	-0.001043	PG 98 (IGKV3-15, IGKV3D-15)	Non significant
A0A087WSY6.P01624	0.00525	logical memory	7.17079e-05	0.00116189	0.00239549	-0.00225208	PG 98 (IGKV3-15, IGKV3D-15)	Non significant
A0A087WSY6.P01624	0.00525	cognitive PGS	-5.39077e-05	0.000935976	0.00181804	-0.00192586	PG 98 (IGKV3-15, IGKV3D-15)	Non significant
A0A0A0MS14	0.0025	digit symbol	1.5387e-05	0.000453953	0.000923293	-0.000892519	Immunoglobulin heavy variable 1-45	Non significant
A0A0A0MS14	0.0025	verbal fluency	1.74422e-05	0.000462469	0.00094238	-0.000907496	Immunoglobulin heavy variable 1-45	Non significant
A0A0A0MS14	0.0025	vocabulary	1.27665e-05	0.000340039	0.000692844	-0.000667311	Immunoglobulin heavy variable 1-45	Non significant
A0A0A0MS14	0.0025	logical memory	-9.35811e-06	0.000301959	0.000594559	-0.000613276	Immunoglobulin heavy variable 1-45	Non significant
A0A0A0MS14	0.0025	cognitive PGS	4.44422e-05	0.000950178	0.0019448	-0.00185591	Immunoglobulin heavy variable 1-45	Non significant
A0A0A0MS15	0.003	digit symbol	-8.68498e-06	0.000372637	0.000736589	-0.000753959	Immunoglobulin heavy variable 3-49	Non significant
A0A0A0MS15	0.003	verbal fluency	-1.16136e-05	0.000406892	0.00080217	-0.000825397	Immunoglobulin heavy variable 3-49	Non significant
A0A0A0MS15	0.003	vocabulary	-9.14438e-06	0.000297389	0.000585634	-0.000603923	Immunoglobulin heavy variable 3-49	Non significant
A0A0A0MS15	0.003	logical memory	-4.66543e-05	0.000977505	0.00190836	-0.00200166	Immunoglobulin heavy variable 3-49	Non significant
A0A0A0MS15	0.003	cognitive PGS	4.85085e-05	0.000980391	0.00200929	-0.00191227	Immunoglobulin heavy variable 3-49	Non significant
A0A0A0MT36.A0A0C4DH24	0.0005	digit symbol	7.67343e-06	0.000362277	0.000732228	-0.000716881	PG 99 (IGKV6-21, IGKV6D-21)	Non significant
A0A0A0MT36.A0A0C4DH24	0.0005	verbal fluency	6.13003e-06	0.00029464	0.000595411	-0.000583151	PG 99 (IGKV6-21, IGKV6D-21)	Non significant
A0A0A0MT36.A0A0C4DH24	0.0005	vocabulary	7.25965e-06	0.00032767	0.000662599	-0.00064808	PG 99 (IGKV6-21, IGKV6D-21)	Non significant
A0A0A0MT36.A0A0C4DH24	0.0005	logical memory	7.18025e-06	0.00032315	0.00065348	-0.00063912	PG 99 (IGKV6-21, IGKV6D-21)	Non significant
A0A0A0MT36.A0A0C4DH24	0.0005	cognitive PGS	-1.37619e-07	5.88273e-05	0.000117517	-0.000117792	PG 99 (IGKV6-21, IGKV6D-21)	Non significant
A0A0A0MT89	0.00025	digit symbol	7.414e-09	4.68902e-07	9.45218e-07	-9.3039e-07	Immunoglobulin kappa joining 1	Non significant
A0A0A0MT89	0.00025	verbal fluency	1.21322e-06	7.67309e-05	0.000154675	-0.000152249	Immunoglobulin kappa joining 1	Non significant
A0A0A0MT89	0.00025	vocabulary	-7.62016e-07	4.81941e-05	9.56262e-05	-9.71503e-05	Immunoglobulin kappa joining 1	Non significant
A0A0A0MT89	0.00025	logical memory	1.62273e-06	0.000102631	0.000206884	-0.000203638	Immunoglobulin kappa joining 1	Non significant
A0A0A0MT89	0.00025	cognitive PGS	1.02568e-06	6.48697e-05	0.000130765	-0.000128714	Immunoglobulin kappa joining 1	Non significant
A0A0B4J1U7	0.01075	digit symbol	0.000111149	0.00140717	0.00292548	-0.00270318	Immunoglobulin heavy variable 6-1	Non significant
A0A0B4J1U7	0.01075	verbal fluency	-4.70013e-05	0.000964712	0.00188242	-0.00197642	Immunoglobulin heavy variable 6-1	Non significant
A0A0B4J1U7	0.01075	vocabulary	0.000135153	0.00157196	0.00327907	-0.00300876	Immunoglobulin heavy variable 6-1	Non significant
A0A0B4J1U7	0.01075	logical memory	5.56813e-05	0.00104923	0.00215415	-0.00204279	Immunoglobulin heavy variable 6-1	Non significant
A0A0B4J1U7	0.01075	cognitive PGS	-3.49483e-05	0.000916351	0.00179775	-0.00186765	Immunoglobulin heavy variable 6-1	Non significant
A0A0B4J1V0	0.00125	digit symbol	2.6839e-06	0.000418194	0.000839072	-0.000833704	Immunoglobulin heavy variable 3-15	Non significant
A0A0B4J1V0	0.00125	verbal fluency	3.78598e-06	0.000302972	0.000609729	-0.000602158	Immunoglobulin heavy variable 3-15	Non significant
A0A0B4J1V0	0.00125	vocabulary	7.71076e-07	0.000229481	0.000459732	-0.00045819	Immunoglobulin heavy variable 3-15	Non significant
A0A0B4J1V0	0.00125	logical memory	-6.10895e-06	0.000379453	0.000752798	-0.000765016	Immunoglobulin heavy variable 3-15	Non significant
A0A0B4J1V0	0.00125	cognitive PGS	-8.06226e-06	0.000434872	0.000861682	-0.000877807	Immunoglobulin heavy variable 3-15	Non significant
A0A0B4J1V1.P01780.A0A0B4J1X8.P0DP04.P01762.P01766.P01782.A0A0C4DH32.P01763.S4R460.A0A075B7F0.A0A0B4J2B5	0.00575	digit symbol	2.40207e-05	0.000913675	0.00185137	-0.00180333	PG 6 (IGHV3-11, IGHV3OR16-10, IGHV3OR16-9, ...)	Non significant
A0A0B4J1V1.P01780.A0A0B4J1X8.P0DP04.P01762.P01766.P01782.A0A0C4DH32.P01763.S4R460.A0A075B7F0.A0A0B4J2B5	0.00575	verbal fluency	-1.32795e-05	0.000669351	0.00132542	-0.00135198	PG 6 (IGHV3-11, IGHV3OR16-10, IGHV3OR16-9, ...)	Non significant
A0A0B4J1V1.P01780.A0A0B4J1X8.P0DP04.P01762.P01766.P01782.A0A0C4DH32.P01763.S4R460.A0A075B7F0.A0A0B4J2B5	0.00575	vocabulary	9.72906e-07	0.000638247	0.00127747	-0.00127552	PG 6 (IGHV3-11, IGHV3OR16-10, IGHV3OR16-9, ...)	Non significant
A0A0B4J1V1.P01780.A0A0B4J1X8.P0DP04.P01762.P01766.P01782.A0A0C4DH32.P01763.S4R460.A0A075B7F0.A0A0B4J2B5	0.00575	logical memory	-2.45526e-05	0.00072169	0.00141883	-0.00146793	PG 6 (IGHV3-11, IGHV3OR16-10, IGHV3OR16-9, ...)	Non significant
A0A0B4J1V1.P01780.A0A0B4J1X8.P0DP04.P01762.P01766.P01782.A0A0C4DH32.P01763.S4R460.A0A075B7F0.A0A0B4J2B5	0.00575	cognitive PGS	-7.25398e-05	0.00184495	0.00361737	-0.00376245	PG 6 (IGHV3-11, IGHV3OR16-10, IGHV3OR16-9, ...)	Non significant
A0A0B4J1V1.P01780.P01767.A0A0B4J1X5.A0A0J9YVY3.P0DP02.P01762.A0A0C4DH42.P01772.P01763	0.001	digit symbol	-3.49751e-06	0.000275149	0.0005468	-0.000553795	PG 7 (IGHV3-11, IGHV3-74, IGHV7-4-1, ...)	Non significant
A0A0B4J1V1.P01780.P01767.A0A0B4J1X5.A0A0J9YVY3.P0DP02.P01762.A0A0C4DH42.P01772.P01763	0.001	verbal fluency	-1.31234e-05	0.000468653	0.000924182	-0.000950428	PG 7 (IGHV3-11, IGHV3-74, IGHV7-4-1, ...)	Non significant
A0A0B4J1V1.P01780.P01767.A0A0B4J1X5.A0A0J9YVY3.P0DP02.P01762.A0A0C4DH42.P01772.P01763	0.001	vocabulary	-1.10342e-05	0.0003582	0.000705365	-0.000727434	PG 7 (IGHV3-11, IGHV3-74, IGHV7-4-1, ...)	Non significant
A0A0B4J1V1.P01780.P01767.A0A0B4J1X5.A0A0J9YVY3.P0DP02.P01762.A0A0C4DH42.P01772.P01763	0.001	logical memory	9.06125e-07	0.000428934	0.000858775	-0.000856963	PG 7 (IGHV3-11, IGHV3-74, IGHV7-4-1, ...)	Non significant
A0A0B4J1V1.P01780.P01767.A0A0B4J1X5.A0A0J9YVY3.P0DP02.P01762.A0A0C4DH42.P01772.P01763	0.001	cognitive PGS	1.33787e-06	0.000186539	0.000374415	-0.00037174	PG 7 (IGHV3-11, IGHV3-74, IGHV7-4-1, ...)	Non significant
A0A0B4J1V2	0	digit symbol	0	0	0	0	Immunoglobulin heavy variable 2-26	Non significant
A0A0B4J1V2	0	verbal fluency	0	0	0	0	Immunoglobulin heavy variable 2-26	Non significant
A0A0B4J1V2	0	vocabulary	0	0	0	0	Immunoglobulin heavy variable 2-26	Non significant
A0A0B4J1V2	0	logical memory	0	0	0	0	Immunoglobulin heavy variable 2-26	Non significant
A0A0B4J1V2	0	cognitive PGS	0	0	0	0	Immunoglobulin heavy variable 2-26	Non significant
A0A0B4J1V6.A0A0A0MS15	0.00325	digit symbol	-9.28341e-06	0.000559594	0.00110991	-0.00112847	PG 8 (IGHV3-49, IGHV3-73)	Non significant
A0A0B4J1V6.A0A0A0MS15	0.00325	verbal fluency	-4.74621e-05	0.000907955	0.00176845	-0.00186337	PG 8 (IGHV3-49, IGHV3-73)	Non significant
A0A0B4J1V6.A0A0A0MS15	0.00325	vocabulary	-1.10173e-05	0.000481906	0.000952795	-0.000974829	PG 8 (IGHV3-49, IGHV3-73)	Non significant
A0A0B4J1V6.A0A0A0MS15	0.00325	logical memory	-2.71096e-05	0.000634792	0.00124247	-0.00129669	PG 8 (IGHV3-49, IGHV3-73)	Non significant
A0A0B4J1V6.A0A0A0MS15	0.00325	cognitive PGS	2.82889e-05	0.000585267	0.00119882	-0.00114224	PG 8 (IGHV3-49, IGHV3-73)	Non significant
A0A0B4J1V6.A0A0B4J1V0.A0A0B4J1Y9	0.0295	digit symbol	0.000362656	0.00267952	0.00572169	-0.00499638	PG 9 (IGHV3-15, IGHV3-72, IGHV3-73)	Non significant
A0A0B4J1V6.A0A0B4J1V0.A0A0B4J1Y9	0.0295	verbal fluency	-4.28691e-06	0.0016333	0.00326232	-0.00327089	PG 9 (IGHV3-15, IGHV3-72, IGHV3-73)	Non significant
A0A0B4J1V6.A0A0B4J1V0.A0A0B4J1Y9	0.0295	vocabulary	2.86096e-05	0.00177908	0.00358677	-0.00352955	PG 9 (IGHV3-15, IGHV3-72, IGHV3-73)	Non significant
A0A0B4J1V6.A0A0B4J1V0.A0A0B4J1Y9	0.0295	logical memory	-0.000265265	0.00209905	0.00393284	-0.00446337	PG 9 (IGHV3-15, IGHV3-72, IGHV3-73)	Non significant
A0A0B4J1V6.A0A0B4J1V0.A0A0B4J1Y9	0.0295	cognitive PGS	-0.000620598	0.00393926	0.00725792	-0.00849912	PG 9 (IGHV3-15, IGHV3-72, IGHV3-73)	Non significant
A0A0B4J1X5.A0A075B7E8	0.033	digit symbol	-0.000291732	0.00214327	0.0039948	-0.00457827	PG 10 (IGHV3-74, IGHV3OR16-13)	Non significant
A0A0B4J1X5.A0A075B7E8	0.033	verbal fluency	-0.000553822	0.00336859	0.00618337	-0.00729101	PG 10 (IGHV3-74, IGHV3OR16-13)	Non significant
A0A0B4J1X5.A0A075B7E8	0.033	vocabulary	-0.00048324	0.00302735	0.00557146	-0.00653794	PG 10 (IGHV3-74, IGHV3OR16-13)	Non significant
A0A0B4J1X5.A0A075B7E8	0.033	logical memory	0.000110246	0.00156752	0.00324529	-0.0030248	PG 10 (IGHV3-74, IGHV3OR16-13)	Non significant
A0A0B4J1X5.A0A075B7E8	0.033	cognitive PGS	-0.000644926	0.00395367	0.00726242	-0.00855227	PG 10 (IGHV3-74, IGHV3OR16-13)	Non significant
A0A0C4DH25	0.00725	digit symbol	0.000149111	0.00191625	0.00398161	-0.00368339	Immunoglobulin kappa variable 3D-20	Non significant
A0A0C4DH25	0.00725	verbal fluency	9.31143e-05	0.00127094	0.00263499	-0.00244876	Immunoglobulin kappa variable 3D-20	Non significant
A0A0C4DH25	0.00725	vocabulary	7.88032e-05	0.00117479	0.00242839	-0.00227078	Immunoglobulin kappa variable 3D-20	Non significant
A0A0C4DH25	0.00725	logical memory	4.51007e-05	0.000937618	0.00192034	-0.00183014	Immunoglobulin kappa variable 3D-20	Non significant
A0A0C4DH25	0.00725	cognitive PGS	-3.82527e-07	0.000789227	0.00157807	-0.00157884	Immunoglobulin kappa variable 3D-20	Non significant
A0A0C4DH29	0.04375	digit symbol	0.000188373	0.00165457	0.00349752	-0.00312077	Immunoglobulin heavy variable 1-3	Non significant
A0A0C4DH29	0.04375	verbal fluency	-0.00062995	0.00335012	0.00607028	-0.00733018	Immunoglobulin heavy variable 1-3	Non significant
A0A0C4DH29	0.04375	vocabulary	2.27325e-05	0.00147221	0.00296716	-0.0029217	Immunoglobulin heavy variable 1-3	Non significant
A0A0C4DH29	0.04375	logical memory	0.000134351	0.00166062	0.00345559	-0.00318689	Immunoglobulin heavy variable 1-3	Non significant
A0A0C4DH29	0.04375	cognitive PGS	0.000774135	0.00400299	0.00878011	-0.00723184	Immunoglobulin heavy variable 1-3	Non significant
A0A0C4DH31.P23083	0.13925	digit symbol	-0.00200529	0.00674006	0.0114748	-0.0154854	PG 11 (IGHV1-18, IGHV1-2)	Non significant
A0A0C4DH31.P23083	0.13925	verbal fluency	-0.00288875	0.00827567	0.0136626	-0.0194401	PG 11 (IGHV1-18, IGHV1-2)	Non significant
A0A0C4DH31.P23083	0.13925	vocabulary	-0.0020242	0.00657798	0.0111318	-0.0151802	PG 11 (IGHV1-18, IGHV1-2)	Non significant
A0A0C4DH31.P23083	0.13925	logical memory	0.000230586	0.00359963	0.00742985	-0.00696868	PG 11 (IGHV1-18, IGHV1-2)	Non significant
A0A0C4DH31.P23083	0.13925	cognitive PGS	0.00400587	0.0110248	0.0260555	-0.0180438	PG 11 (IGHV1-18, IGHV1-2)	Non significant
A0A0C4DH34	0.002	digit symbol	-3.85358e-06	0.000238625	0.000473397	-0.000481104	Immunoglobulin heavy variable 4-28	Non significant
A0A0C4DH34	0.002	verbal fluency	-2.99286e-05	0.000747702	0.00146548	-0.00152533	Immunoglobulin heavy variable 4-28	Non significant
A0A0C4DH34	0.002	vocabulary	3.26819e-06	0.000290377	0.000584022	-0.000577486	Immunoglobulin heavy variable 4-28	Non significant
A0A0C4DH34	0.002	logical memory	-1.59637e-06	0.000216131	0.000430667	-0.000433859	Immunoglobulin heavy variable 4-28	Non significant
A0A0C4DH34	0.002	cognitive PGS	-1.48796e-05	0.000502945	0.000991011	-0.00102077	Immunoglobulin heavy variable 4-28	Non significant
A0A0C4DH35	0	digit symbol	0	0	0	0	Probable non-functional immunoglobulin heavy variable 3-35	Non significant
A0A0C4DH35	0	verbal fluency	0	0	0	0	Probable non-functional immunoglobulin heavy variable 3-35	Non significant
A0A0C4DH35	0	vocabulary	0	0	0	0	Probable non-functional immunoglobulin heavy variable 3-35	Non significant
A0A0C4DH35	0	logical memory	0	0	0	0	Probable non-functional immunoglobulin heavy variable 3-35	Non significant
A0A0C4DH35	0	cognitive PGS	0	0	0	0	Probable non-functional immunoglobulin heavy variable 3-35	Non significant
A0A0C4DH36	0.00475	digit symbol	6.75114e-05	0.00113162	0.00233076	-0.00219573	Probable non-functional immunoglobulin heavy variable 3-38	Non significant
A0A0C4DH36	0.00475	verbal fluency	1.03384e-07	0.00061383	0.00122776	-0.00122756	Probable non-functional immunoglobulin heavy variable 3-38	Non significant
A0A0C4DH36	0.00475	vocabulary	6.33539e-05	0.00104892	0.00216118	-0.00203448	Probable non-functional immunoglobulin heavy variable 3-38	Non significant
A0A0C4DH36	0.00475	logical memory	3.25897e-05	0.000696855	0.0014263	-0.00136112	Probable non-functional immunoglobulin heavy variable 3-38	Non significant
A0A0C4DH36	0.00475	cognitive PGS	4.89016e-06	0.00085142	0.00170773	-0.00169795	Probable non-functional immunoglobulin heavy variable 3-38	Non significant
A0A0C4DH38	0.019	digit symbol	-7.40291e-05	0.00151124	0.00294845	-0.00309651	Immunoglobulin heavy variable 5-51	Non significant
A0A0C4DH38	0.019	verbal fluency	-0.000333282	0.00271736	0.00510145	-0.00576801	Immunoglobulin heavy variable 5-51	Non significant
A0A0C4DH38	0.019	vocabulary	-0.000219161	0.00194628	0.0036734	-0.00411173	Immunoglobulin heavy variable 5-51	Non significant
A0A0C4DH38	0.019	logical memory	3.79359e-05	0.00127599	0.00258991	-0.00251403	Immunoglobulin heavy variable 5-51	Non significant
A0A0C4DH38	0.019	cognitive PGS	0.000317067	0.00266852	0.0056541	-0.00501997	Immunoglobulin heavy variable 5-51	Non significant
A0A0C4DH38.A0A0J9YXX1	0	digit symbol	0	0	0	0	PG 12 (IGHV5-10-1, IGHV5-51)	Non significant
A0A0C4DH38.A0A0J9YXX1	0	verbal fluency	0	0	0	0	PG 12 (IGHV5-10-1, IGHV5-51)	Non significant
A0A0C4DH38.A0A0J9YXX1	0	vocabulary	0	0	0	0	PG 12 (IGHV5-10-1, IGHV5-51)	Non significant
A0A0C4DH38.A0A0J9YXX1	0	logical memory	0	0	0	0	PG 12 (IGHV5-10-1, IGHV5-51)	Non significant
A0A0C4DH38.A0A0J9YXX1	0	cognitive PGS	0	0	0	0	PG 12 (IGHV5-10-1, IGHV5-51)	Non significant
A0A0C4DH55.P01624.A0A0C4DH90.A0A075B6H7	0.00425	digit symbol	6.61295e-06	0.000733507	0.00147363	-0.0014604	PG 13 (IGKV3-15, IGKV3-7, IGKV3D-7, IGKV3OR2-268)	Non significant
A0A0C4DH55.P01624.A0A0C4DH90.A0A075B6H7	0.00425	verbal fluency	4.88957e-05	0.000961297	0.00197149	-0.0018737	PG 13 (IGKV3-15, IGKV3-7, IGKV3D-7, IGKV3OR2-268)	Non significant
A0A0C4DH55.P01624.A0A0C4DH90.A0A075B6H7	0.00425	vocabulary	-6.98944e-06	0.00047086	0.00093473	-0.000948709	PG 13 (IGKV3-15, IGKV3-7, IGKV3D-7, IGKV3OR2-268)	Non significant
A0A0C4DH55.P01624.A0A0C4DH90.A0A075B6H7	0.00425	logical memory	3.48979e-05	0.000768008	0.00157091	-0.00150112	PG 13 (IGKV3-15, IGKV3-7, IGKV3D-7, IGKV3OR2-268)	Non significant
A0A0C4DH55.P01624.A0A0C4DH90.A0A075B6H7	0.00425	cognitive PGS	-6.03346e-05	0.00132301	0.00258568	-0.00270635	PG 13 (IGKV3-15, IGKV3-7, IGKV3D-7, IGKV3OR2-268)	Non significant
A0A0C4DH67.A0A0C4DH69.A0A075B6S5	0.00075	digit symbol	-6.21941e-07	5.74288e-05	0.000114236	-0.00011548	PG 14 (IGKV1-27, IGKV1-8, IGKV1-9)	Non significant
A0A0C4DH67.A0A0C4DH69.A0A075B6S5	0.00075	verbal fluency	-1.25383e-07	0.000123873	0.00024762	-0.000247871	PG 14 (IGKV1-27, IGKV1-8, IGKV1-9)	Non significant
A0A0C4DH67.A0A0C4DH69.A0A075B6S5	0.00075	vocabulary	-1.18436e-06	9.33464e-05	0.000185508	-0.000187877	PG 14 (IGKV1-27, IGKV1-8, IGKV1-9)	Non significant
A0A0C4DH67.A0A0C4DH69.A0A075B6S5	0.00075	logical memory	-1.11236e-06	0.000147441	0.000293769	-0.000295994	PG 14 (IGKV1-27, IGKV1-8, IGKV1-9)	Non significant
A0A0C4DH67.A0A0C4DH69.A0A075B6S5	0.00075	cognitive PGS	1.85605e-06	0.000254634	0.000511124	-0.000507412	PG 14 (IGKV1-27, IGKV1-8, IGKV1-9)	Non significant
A0A0C4DH68.A0A075B6R9	0.00125	digit symbol	2.35422e-06	0.000220352	0.000443058	-0.00043835	PG 94 (IGKV2-24, IGKV2D-24)	Non significant
A0A0C4DH68.A0A075B6R9	0.00125	verbal fluency	1.84518e-05	0.000538968	0.00109639	-0.00105948	PG 94 (IGKV2-24, IGKV2D-24)	Non significant
A0A0C4DH68.A0A075B6R9	0.00125	vocabulary	9.73967e-06	0.000369353	0.000748447	-0.000728967	PG 94 (IGKV2-24, IGKV2D-24)	Non significant
A0A0C4DH68.A0A075B6R9	0.00125	logical memory	-1.28273e-06	0.000353574	0.000705865	-0.00070843	PG 94 (IGKV2-24, IGKV2D-24)	Non significant
A0A0C4DH68.A0A075B6R9	0.00125	cognitive PGS	-4.54938e-06	0.000380773	0.000756996	-0.000766095	PG 94 (IGKV2-24, IGKV2D-24)	Non significant
A0A0C4DH72.P01599	0.05475	digit symbol	0.000621915	0.00311993	0.00686178	-0.00561795	PG 15 (IGKV1-17, IGKV1-6)	Non significant
A0A0C4DH72.P01599	0.05475	verbal fluency	0.00102393	0.00465306	0.01033	-0.00828218	PG 15 (IGKV1-17, IGKV1-6)	Non significant
A0A0C4DH72.P01599	0.05475	vocabulary	0.00085508	0.00401694	0.00888896	-0.0071788	PG 15 (IGKV1-17, IGKV1-6)	Non significant
A0A0C4DH72.P01599	0.05475	logical memory	0.000281454	0.00223051	0.00474247	-0.00417956	PG 15 (IGKV1-17, IGKV1-6)	Non significant
A0A0C4DH72.P01599	0.05475	cognitive PGS	-0.000879306	0.0042074	0.0075355	-0.00929411	PG 15 (IGKV1-17, IGKV1-6)	Non significant
A0A0G2JMB2	0.09	digit symbol	0.00110457	0.00425752	0.00961961	-0.00741048	Immunoglobulin heavy constant alpha 2	Non significant
A0A0G2JMB2	0.09	verbal fluency	0.00104152	0.00428368	0.00960888	-0.00752583	Immunoglobulin heavy constant alpha 2	Non significant
A0A0G2JMB2	0.09	vocabulary	0.000947812	0.00395781	0.00886344	-0.00696781	Immunoglobulin heavy constant alpha 2	Non significant
A0A0G2JMB2	0.09	logical memory	0.000415423	0.00265321	0.00572183	-0.00489099	Immunoglobulin heavy constant alpha 2	Non significant
A0A0G2JMB2	0.09	cognitive PGS	-0.00250891	0.00838545	0.014262	-0.0192798	Immunoglobulin heavy constant alpha 2	Non significant
A0A0G2JRQ6	0.00075	digit symbol	-2.98344e-07	7.40957e-05	0.000147893	-0.00014849	Ig-like domain-containing protein	Non significant
A0A0G2JRQ6	0.00075	verbal fluency	-2.32236e-06	0.000231399	0.000460476	-0.000465121	Ig-like domain-containing protein	Non significant
A0A0G2JRQ6	0.00075	vocabulary	-4.87009e-06	0.000201055	0.00039724	-0.00040698	Ig-like domain-containing protein	Non significant
A0A0G2JRQ6	0.00075	logical memory	-2.70086e-06	0.000152059	0.000301418	-0.00030682	Ig-like domain-containing protein	Non significant
A0A0G2JRQ6	0.00075	cognitive PGS	-3.01454e-06	0.000265108	0.000527202	-0.000533232	Ig-like domain-containing protein	Non significant
A0A0J9YX35	0.003	digit symbol	3.00298e-05	0.000636651	0.00130333	-0.00124327	Immunoglobulin heavy variable 3-64D	Non significant
A0A0J9YX35	0.003	verbal fluency	1.45488e-05	0.000437549	0.000889647	-0.000860549	Immunoglobulin heavy variable 3-64D	Non significant
A0A0J9YX35	0.003	vocabulary	1.03182e-05	0.000526049	0.00106242	-0.00104178	Immunoglobulin heavy variable 3-64D	Non significant
A0A0J9YX35	0.003	logical memory	-1.85352e-05	0.000591984	0.00116543	-0.0012025	Immunoglobulin heavy variable 3-64D	Non significant
A0A0J9YX35	0.003	cognitive PGS	-5.5397e-05	0.00111571	0.00217603	-0.00228682	Immunoglobulin heavy variable 3-64D	Non significant
A0A0J9YY99	0.00025	digit symbol	9.03555e-07	5.71458e-05	0.000115195	-0.000113388	Ig-like domain-containing protein	Non significant
A0A0J9YY99	0.00025	verbal fluency	8.52425e-08	5.39121e-06	1.08677e-05	-1.06972e-05	Ig-like domain-containing protein	Non significant
A0A0J9YY99	0.00025	vocabulary	2.04098e-06	0.000129083	0.000260207	-0.000256125	Ig-like domain-containing protein	Non significant
A0A0J9YY99	0.00025	logical memory	7.69357e-07	4.86584e-05	9.80861e-05	-9.65474e-05	Ig-like domain-containing protein	Non significant
A0A0J9YY99	0.00025	cognitive PGS	1.35184e-07	8.54981e-06	1.72348e-05	-1.69644e-05	Ig-like domain-containing protein	Non significant
A0M8Q6	0	digit symbol	0	0	0	0	Immunoglobulin lambda constant 7	Non significant
A0M8Q6	0	verbal fluency	0	0	0	0	Immunoglobulin lambda constant 7	Non significant
A0M8Q6	0	vocabulary	0	0	0	0	Immunoglobulin lambda constant 7	Non significant
A0M8Q6	0	logical memory	0	0	0	0	Immunoglobulin lambda constant 7	Non significant
A0M8Q6	0	cognitive PGS	0	0	0	0	Immunoglobulin lambda constant 7	Non significant
B1AHL2	0.004	digit symbol	-3.28338e-06	0.000560263	0.00111724	-0.00112381	Fibulin-1	Non significant
B1AHL2	0.004	verbal fluency	1.26516e-05	0.000661032	0.00133472	-0.00130941	Fibulin-1	Non significant
B1AHL2	0.004	vocabulary	4.15984e-05	0.00080661	0.00165482	-0.00157162	Fibulin-1	Non significant
B1AHL2	0.004	logical memory	3.34526e-05	0.000662669	0.00135879	-0.00129189	Fibulin-1	Non significant
B1AHL2	0.004	cognitive PGS	5.57999e-05	0.000965326	0.00198645	-0.00187485	Fibulin-1	Non significant
B9A064.A0A0B4J231	0.00075	digit symbol	-1.46588e-06	0.000457782	0.000914099	-0.00091703	Immunoglobulin lambda-like polypeptide 5 (G)	Non significant
B9A064.A0A0B4J231	0.00075	verbal fluency	-2.87293e-07	2.86941e-05	5.7101e-05	-5.76755e-05	Immunoglobulin lambda-like polypeptide 5 (G)	Non significant
B9A064.A0A0B4J231	0.00075	vocabulary	1.24992e-06	8.54614e-05	0.000172173	-0.000169673	Immunoglobulin lambda-like polypeptide 5 (G)	Non significant
B9A064.A0A0B4J231	0.00075	logical memory	2.52404e-06	0.000295	0.000592525	-0.000587477	Immunoglobulin lambda-like polypeptide 5 (G)	Non significant
B9A064.A0A0B4J231	0.00075	cognitive PGS	-4.38833e-06	0.00037237	0.000740351	-0.000749127	Immunoglobulin lambda-like polypeptide 5 (G)	Non significant
C9JB55	0.0015	digit symbol	-1.34906e-06	0.000177154	0.00035296	-0.000355658	Transferrin	Non significant
C9JB55	0.0015	verbal fluency	-1.0591e-05	0.000349145	0.000687699	-0.000708881	Transferrin	Non significant
C9JB55	0.0015	vocabulary	-4.59441e-06	0.00026678	0.000528966	-0.000538155	Transferrin	Non significant
C9JB55	0.0015	logical memory	8.82585e-06	0.000289792	0.000588411	-0.000570759	Transferrin	Non significant
C9JB55	0.0015	cognitive PGS	-3.23444e-06	0.000348335	0.000693436	-0.000699905	Transferrin	Non significant
D6RF35	0.00275	digit symbol	-3.26543e-05	0.00070446	0.00137627	-0.00144157	Vitamin D-binding protein	Non significant
D6RF35	0.00275	verbal fluency	-1.39768e-05	0.000385797	0.000757618	-0.000785572	Vitamin D-binding protein	Non significant
D6RF35	0.00275	vocabulary	6.31611e-06	0.000324327	0.00065497	-0.000642338	Vitamin D-binding protein	Non significant
D6RF35	0.00275	logical memory	1.06088e-05	0.000535419	0.00108145	-0.00106023	Vitamin D-binding protein	Non significant
D6RF35	0.00275	cognitive PGS	-2.52704e-05	0.00056659	0.00110791	-0.00115845	Vitamin D-binding protein	Non significant
O14791	0.00225	digit symbol	4.13265e-06	0.000315782	0.000635696	-0.000627431	Apolipoprotein L1	Non significant
O14791	0.00225	verbal fluency	-3.40068e-05	0.000902757	0.00177151	-0.00183952	Apolipoprotein L1	Non significant
O14791	0.00225	vocabulary	-3.95201e-06	0.00061269	0.00122143	-0.00122933	Apolipoprotein L1	Non significant
O14791	0.00225	logical memory	4.27299e-06	0.000355706	0.000715685	-0.000707139	Apolipoprotein L1	Non significant
O14791	0.00225	cognitive PGS	-3.1662e-05	0.000760098	0.00148853	-0.00155186	Apolipoprotein L1	Non significant
O43866	0.03575	digit symbol	0.000678662	0.00384804	0.00837473	-0.00701741	CD5 antigen-like	Non significant
O43866	0.03575	verbal fluency	0.000593265	0.00346628	0.00752582	-0.00633929	CD5 antigen-like	Non significant
O43866	0.03575	vocabulary	0.000453349	0.00285994	0.00617323	-0.00526654	CD5 antigen-like	Non significant
O43866	0.03575	logical memory	-0.000119395	0.00157929	0.00303919	-0.00327798	CD5 antigen-like	Non significant
O43866	0.03575	cognitive PGS	-0.000367378	0.00264461	0.00492185	-0.00565661	CD5 antigen-like	Non significant
O75636	0.001	digit symbol	-6.36181e-06	0.000227078	0.000447795	-0.000460519	Ficolin-3	Non significant
O75636	0.001	verbal fluency	-5.59483e-06	0.000185722	0.00036585	-0.00037704	Ficolin-3	Non significant
O75636	0.001	vocabulary	-6.17963e-06	0.000251444	0.000496709	-0.000509068	Ficolin-3	Non significant
O75636	0.001	logical memory	-8.79863e-07	0.000189077	0.000377274	-0.000379034	Ficolin-3	Non significant
O75636	0.001	cognitive PGS	-7.70066e-06	0.000383647	0.000759593	-0.000774995	Ficolin-3	Non significant
O75882	0.00025	digit symbol	-1.40591e-06	8.89174e-05	0.000176429	-0.000179241	Attractin	Non significant
O75882	0.00025	verbal fluency	1.06706e-06	6.74868e-05	0.000136041	-0.000133907	Attractin	Non significant
O75882	0.00025	vocabulary	-2.70541e-06	0.000171105	0.000339505	-0.000344916	Attractin	Non significant
O75882	0.00025	logical memory	2.30371e-06	0.000145699	0.000293702	-0.000289095	Attractin	Non significant
O75882	0.00025	cognitive PGS	1.26942e-06	8.02852e-05	0.00016184	-0.000159301	Attractin	Non significant
O95445	0.001	digit symbol	-5.53043e-06	0.000285308	0.000565086	-0.000576147	Apolipoprotein M	Non significant
O95445	0.001	verbal fluency	-1.04026e-05	0.000441318	0.000872232	-0.000893038	Apolipoprotein M	Non significant
O95445	0.001	vocabulary	-6.4215e-06	0.000253756	0.000501091	-0.000513934	Apolipoprotein M	Non significant
O95445	0.001	logical memory	6.59032e-06	0.000218207	0.000443004	-0.000429824	Apolipoprotein M	Non significant
O95445	0.001	cognitive PGS	-2.32473e-06	0.000147674	0.000293023	-0.000297673	Apolipoprotein M	Non significant
O95445.Q5SRP5	0.00325	digit symbol	-2.38874e-05	0.000715672	0.00140746	-0.00145523	Apolipoprotein M (G)	Non significant
O95445.Q5SRP5	0.00325	verbal fluency	2.16213e-06	0.000641156	0.00128447	-0.00128015	Apolipoprotein M (G)	Non significant
O95445.Q5SRP5	0.00325	vocabulary	4.64e-05	0.000955573	0.00195755	-0.00186475	Apolipoprotein M (G)	Non significant
O95445.Q5SRP5	0.00325	logical memory	1.38459e-05	0.000397824	0.000809493	-0.000781801	Apolipoprotein M (G)	Non significant
O95445.Q5SRP5	0.00325	cognitive PGS	2.20717e-05	0.000525093	0.00107226	-0.00102811	Apolipoprotein M (G)	Non significant
O95568.P01024.M0R1Q1	0.0335	digit symbol	-0.0001883	0.00194602	0.00370373	-0.00408033	PG 16 (C3, ASTP2, METTL18, ...)	Non significant
O95568.P01024.M0R1Q1	0.0335	verbal fluency	-0.000736151	0.00440001	0.00806387	-0.00953617	PG 16 (C3, ASTP2, METTL18, ...)	Non significant
O95568.P01024.M0R1Q1	0.0335	vocabulary	-0.000218388	0.00210778	0.00399716	-0.00443394	PG 16 (C3, ASTP2, METTL18, ...)	Non significant
O95568.P01024.M0R1Q1	0.0335	logical memory	0.000273538	0.00211106	0.00449566	-0.00394859	PG 16 (C3, ASTP2, METTL18, ...)	Non significant
O95568.P01024.M0R1Q1	0.0335	cognitive PGS	-0.000168725	0.0018355	0.00350227	-0.00383972	PG 16 (C3, ASTP2, METTL18, ...)	Non significant
P00450	0.00075	digit symbol	7.48861e-07	0.000196219	0.000393187	-0.00039169	Ceruloplasmin	Non significant
P00450	0.00075	verbal fluency	-1.46077e-06	0.000280943	0.000560426	-0.000563347	Ceruloplasmin	Non significant
P00450	0.00075	vocabulary	-4.64988e-06	0.00021244	0.000420229	-0.000429529	Ceruloplasmin	Non significant
P00450	0.00075	logical memory	-1.017e-05	0.000398761	0.000787352	-0.000807692	Ceruloplasmin	Non significant
P00450	0.00075	cognitive PGS	1.61596e-08	0.000476693	0.000953403	-0.00095337	Ceruloplasmin	Non significant
P00450.D6RE86.E9PFZ2	0.00325	digit symbol	-2.00689e-05	0.000635624	0.00125118	-0.00129132	Ceruloplasmin (G4)	Non significant
P00450.D6RE86.E9PFZ2	0.00325	verbal fluency	-7.0047e-06	0.000534583	0.00106216	-0.00107617	Ceruloplasmin (G4)	Non significant
P00450.D6RE86.E9PFZ2	0.00325	vocabulary	-2.31046e-05	0.000584887	0.00114667	-0.00119288	Ceruloplasmin (G4)	Non significant
P00450.D6RE86.E9PFZ2	0.00325	logical memory	-2.38336e-06	0.000392649	0.000782914	-0.000787681	Ceruloplasmin (G4)	Non significant
P00450.D6RE86.E9PFZ2	0.00325	cognitive PGS	4.55474e-05	0.00102571	0.00209697	-0.00200587	Ceruloplasmin (G4)	Non significant
P00450.E9PFZ2	0.002	digit symbol	1.39625e-05	0.000619677	0.00125332	-0.00122539	Ceruloplasmin (G1)	Non significant
P00450.E9PFZ2	0.002	verbal fluency	1.73863e-05	0.000430451	0.000878288	-0.000843516	Ceruloplasmin (G1)	Non significant
P00450.E9PFZ2	0.002	vocabulary	2.16395e-05	0.000607982	0.0012376	-0.00119432	Ceruloplasmin (G1)	Non significant
P00450.E9PFZ2	0.002	logical memory	2.01969e-05	0.000623971	0.00126814	-0.00122775	Ceruloplasmin (G1)	Non significant
P00450.E9PFZ2	0.002	cognitive PGS	2.45268e-05	0.00061584	0.00125621	-0.00120715	Ceruloplasmin (G1)	Non significant
P00450.H7C5N5.H7C5R1.E9PFZ2	0.00225	digit symbol	1.88228e-06	0.000300195	0.000602272	-0.000598508	Ceruloplasmin (G2)	Non significant
P00450.H7C5N5.H7C5R1.E9PFZ2	0.00225	verbal fluency	-7.86546e-06	0.000356794	0.000705723	-0.000721454	Ceruloplasmin (G2)	Non significant
P00450.H7C5N5.H7C5R1.E9PFZ2	0.00225	vocabulary	1.60623e-05	0.000530295	0.00107665	-0.00104453	Ceruloplasmin (G2)	Non significant
P00450.H7C5N5.H7C5R1.E9PFZ2	0.00225	logical memory	2.07471e-05	0.000620255	0.00126126	-0.00121976	Ceruloplasmin (G2)	Non significant
P00450.H7C5N5.H7C5R1.E9PFZ2	0.00225	cognitive PGS	2.14142e-05	0.000895236	0.00181189	-0.00176906	Ceruloplasmin (G2)	Non significant
P00450.H7C5R1	0.00275	digit symbol	4.85661e-06	0.000396862	0.000798581	-0.000788867	Ceruloplasmin (G3)	Non significant
P00450.H7C5R1	0.00275	verbal fluency	3.14528e-05	0.000835791	0.00170303	-0.00164013	Ceruloplasmin (G3)	Non significant
P00450.H7C5R1	0.00275	vocabulary	4.00103e-05	0.00097635	0.00199271	-0.00191269	Ceruloplasmin (G3)	Non significant
P00450.H7C5R1	0.00275	logical memory	3.26835e-05	0.000845294	0.00172327	-0.00165791	Ceruloplasmin (G3)	Non significant
P00450.H7C5R1	0.00275	cognitive PGS	9.78399e-07	0.000508811	0.0010186	-0.00101664	Ceruloplasmin (G3)	Non significant
P00450.H7C5R1.E9PFZ2	0.0105	digit symbol	-6.62188e-06	0.000808505	0.00161039	-0.00162363	Ceruloplasmin (G5)	Non significant
P00450.H7C5R1.E9PFZ2	0.0105	verbal fluency	-2.35388e-05	0.000939553	0.00185557	-0.00190265	Ceruloplasmin (G5)	Non significant
P00450.H7C5R1.E9PFZ2	0.0105	vocabulary	6.28216e-05	0.00106145	0.00218573	-0.00206009	Ceruloplasmin (G5)	Non significant
P00450.H7C5R1.E9PFZ2	0.0105	logical memory	0.000137663	0.00157606	0.00328978	-0.00301445	Ceruloplasmin (G5)	Non significant
P00450.H7C5R1.E9PFZ2	0.0105	cognitive PGS	0.000183399	0.00202585	0.00423509	-0.00386829	Ceruloplasmin (G5)	Non significant
P00734	0.03925	digit symbol	0.000769396	0.00418993	0.00914925	-0.00761046	Prothrombin	Non significant
P00734	0.03925	verbal fluency	0.000728396	0.00399628	0.00872095	-0.00726416	Prothrombin	Non significant
P00734	0.03925	vocabulary	0.000746647	0.00412153	0.00898971	-0.00749641	Prothrombin	Non significant
P00734	0.03925	logical memory	-1.60472e-05	0.00158337	0.00315069	-0.00318279	Prothrombin	Non significant
P00734	0.03925	cognitive PGS	4.31702e-05	0.00202191	0.00408699	-0.00400065	Prothrombin	Non significant
P00734.E9PIT3	0.0075	digit symbol	8.15588e-05	0.0011234	0.00232836	-0.00216524	Prothrombin (G1)	Non significant
P00734.E9PIT3	0.0075	verbal fluency	7.24404e-05	0.00103368	0.0021398	-0.00199492	Prothrombin (G1)	Non significant
P00734.E9PIT3	0.0075	vocabulary	0.000136936	0.00176256	0.00366206	-0.00338819	Prothrombin (G1)	Non significant
P00734.E9PIT3	0.0075	logical memory	2.24718e-05	0.000877032	0.00177654	-0.00173159	Prothrombin (G1)	Non significant
P00734.E9PIT3	0.0075	cognitive PGS	-7.98066e-06	0.000875047	0.00174211	-0.00175807	Prothrombin (G1)	Non significant
P00734.E9PIT3.C9JV37	0.00775	digit symbol	0.000134376	0.00170392	0.00354222	-0.00327347	Prothrombin (G2)	Non significant
P00734.E9PIT3.C9JV37	0.00775	verbal fluency	0.000103613	0.00145262	0.00300886	-0.00280163	Prothrombin (G2)	Non significant
P00734.E9PIT3.C9JV37	0.00775	vocabulary	0.000100624	0.00137588	0.00285239	-0.00265114	Prothrombin (G2)	Non significant
P00734.E9PIT3.C9JV37	0.00775	logical memory	3.60331e-05	0.000918835	0.0018737	-0.00180164	Prothrombin (G2)	Non significant
P00734.E9PIT3.C9JV37	0.00775	cognitive PGS	1.4254e-05	0.000797535	0.00160932	-0.00158082	Prothrombin (G2)	Non significant
P00736.F5H1V0.F5H2D0.F5H3N3.F5H6Y3.B4DPQ0	0.0045	digit symbol	-2.26211e-05	0.000605766	0.00118891	-0.00123415	Complement C1r subcomponent (G4)	Non significant
P00736.F5H1V0.F5H2D0.F5H3N3.F5H6Y3.B4DPQ0	0.0045	verbal fluency	-5.1622e-05	0.000984097	0.00191657	-0.00201982	Complement C1r subcomponent (G4)	Non significant
P00736.F5H1V0.F5H2D0.F5H3N3.F5H6Y3.B4DPQ0	0.0045	vocabulary	-7.52083e-05	0.00121118	0.00234715	-0.00249757	Complement C1r subcomponent (G4)	Non significant
P00736.F5H1V0.F5H2D0.F5H3N3.F5H6Y3.B4DPQ0	0.0045	logical memory	-1.43432e-05	0.000428452	0.000842561	-0.000871248	Complement C1r subcomponent (G4)	Non significant
P00736.F5H1V0.F5H2D0.F5H3N3.F5H6Y3.B4DPQ0	0.0045	cognitive PGS	-4.89072e-05	0.000855813	0.00166272	-0.00176053	Complement C1r subcomponent (G4)	Non significant
P00736.F5H1V0.F5H3N3.F5H6Y3.B4DPQ0	0.006	digit symbol	-5.34166e-05	0.000852969	0.00165252	-0.00175936	Complement C1r subcomponent (G3)	Non significant
P00736.F5H1V0.F5H3N3.F5H6Y3.B4DPQ0	0.006	verbal fluency	-1.64905e-05	0.000554831	0.00109317	-0.00112615	Complement C1r subcomponent (G3)	Non significant
P00736.F5H1V0.F5H3N3.F5H6Y3.B4DPQ0	0.006	vocabulary	-6.97025e-05	0.00106052	0.00205134	-0.00219074	Complement C1r subcomponent (G3)	Non significant
P00736.F5H1V0.F5H3N3.F5H6Y3.B4DPQ0	0.006	logical memory	-3.3687e-05	0.000736064	0.00143844	-0.00150582	Complement C1r subcomponent (G3)	Non significant
P00736.F5H1V0.F5H3N3.F5H6Y3.B4DPQ0	0.006	cognitive PGS	-0.000109301	0.0015378	0.0029663	-0.0031849	Complement C1r subcomponent (G3)	Non significant
P00736.F5H1V0.F5H6Y3.B4DPQ0	0.004	digit symbol	9.74748e-06	0.000459524	0.000928795	-0.0009093	Complement C1r subcomponent (G2)	Non significant
P00736.F5H1V0.F5H6Y3.B4DPQ0	0.004	verbal fluency	-5.27926e-05	0.000983038	0.00191328	-0.00201887	Complement C1r subcomponent (G2)	Non significant
P00736.F5H1V0.F5H6Y3.B4DPQ0	0.004	vocabulary	3.76778e-06	0.000545587	0.00109494	-0.00108741	Complement C1r subcomponent (G2)	Non significant
P00736.F5H1V0.F5H6Y3.B4DPQ0	0.004	logical memory	5.59347e-06	0.000441185	0.000887964	-0.000876777	Complement C1r subcomponent (G2)	Non significant
P00736.F5H1V0.F5H6Y3.B4DPQ0	0.004	cognitive PGS	-1.56675e-05	0.000605603	0.00119554	-0.00122687	Complement C1r subcomponent (G2)	Non significant
P00736.F5H2D0.B4DPQ0	0.00075	digit symbol	-6.20878e-06	0.000258219	0.000510228	-0.000522646	Complement C1r subcomponent (G1)	Non significant
P00736.F5H2D0.B4DPQ0	0.00075	verbal fluency	-3.62663e-06	0.000225025	0.000446424	-0.000453677	Complement C1r subcomponent (G1)	Non significant
P00736.F5H2D0.B4DPQ0	0.00075	vocabulary	-3.44166e-07	7.54636e-05	0.000150583	-0.000151271	Complement C1r subcomponent (G1)	Non significant
P00736.F5H2D0.B4DPQ0	0.00075	logical memory	2.06163e-06	0.000125569	0.0002532	-0.000249077	Complement C1r subcomponent (G1)	Non significant
P00736.F5H2D0.B4DPQ0	0.00075	cognitive PGS	-4.70193e-06	0.000200467	0.000396232	-0.000405636	Complement C1r subcomponent (G1)	Non significant
P00738.H0Y300.J3QLC9.H3BS21.J3QR68.A0A0C4DGL8.A0A087WU08	0.02375	digit symbol	-0.000466615	0.00333483	0.00620304	-0.00713627	Haptoglobin (G3)	Non significant
P00738.H0Y300.J3QLC9.H3BS21.J3QR68.A0A0C4DGL8.A0A087WU08	0.02375	verbal fluency	-0.000263063	0.00232991	0.00439676	-0.00492289	Haptoglobin (G3)	Non significant
P00738.H0Y300.J3QLC9.H3BS21.J3QR68.A0A0C4DGL8.A0A087WU08	0.02375	vocabulary	-0.000386874	0.00294868	0.0055105	-0.00628424	Haptoglobin (G3)	Non significant
P00738.H0Y300.J3QLC9.H3BS21.J3QR68.A0A0C4DGL8.A0A087WU08	0.02375	logical memory	-0.000241058	0.00201825	0.00379544	-0.00427755	Haptoglobin (G3)	Non significant
P00738.H0Y300.J3QLC9.H3BS21.J3QR68.A0A0C4DGL8.A0A087WU08	0.02375	cognitive PGS	-0.000366244	0.00310485	0.00584346	-0.00657595	Haptoglobin (G3)	Non significant
P00738.H0Y300.J3QLC9.J3KRH2.J3QR68	0.00275	digit symbol	-5.60644e-06	0.000511667	0.00101773	-0.00102894	Haptoglobin (G4)	Non significant
P00738.H0Y300.J3QLC9.J3KRH2.J3QR68	0.00275	verbal fluency	-2.41027e-05	0.000698555	0.00137301	-0.00142121	Haptoglobin (G4)	Non significant
P00738.H0Y300.J3QLC9.J3KRH2.J3QR68	0.00275	vocabulary	2.83871e-06	0.000583398	0.00116963	-0.00116396	Haptoglobin (G4)	Non significant
P00738.H0Y300.J3QLC9.J3KRH2.J3QR68	0.00275	logical memory	3.09942e-05	0.000756003	0.001543	-0.00148101	Haptoglobin (G4)	Non significant
P00738.H0Y300.J3QLC9.J3KRH2.J3QR68	0.00275	cognitive PGS	1.60051e-05	0.000422257	0.00086052	-0.00082851	Haptoglobin (G4)	Non significant
P00738.H0Y300.J3QLC9.J3QR68.A0A0C4DGL8.A0A087WU08	0.0225	digit symbol	-0.000425661	0.00331881	0.00621196	-0.00706328	Haptoglobin (G1)	Non significant
P00738.H0Y300.J3QLC9.J3QR68.A0A0C4DGL8.A0A087WU08	0.0225	verbal fluency	-0.000163134	0.00201497	0.0038668	-0.00419307	Haptoglobin (G1)	Non significant
P00738.H0Y300.J3QLC9.J3QR68.A0A0C4DGL8.A0A087WU08	0.0225	vocabulary	-0.000242512	0.00229563	0.00434875	-0.00483378	Haptoglobin (G1)	Non significant
P00738.H0Y300.J3QLC9.J3QR68.A0A0C4DGL8.A0A087WU08	0.0225	logical memory	-0.000264481	0.00211661	0.00396873	-0.00449769	Haptoglobin (G1)	Non significant
P00738.H0Y300.J3QLC9.J3QR68.A0A0C4DGL8.A0A087WU08	0.0225	cognitive PGS	-0.000231639	0.00238667	0.0045417	-0.00500498	Haptoglobin (G1)	Non significant
P00738.J3QLC9.J3QQI8.H3BMJ7.H3BS21.J3KRH2.J3KSV1	0.00075	digit symbol	1.82936e-07	0.00013926	0.000278702	-0.000278336	Haptoglobin (G2)	Non significant
P00738.J3QLC9.J3QQI8.H3BMJ7.H3BS21.J3KRH2.J3KSV1	0.00075	verbal fluency	-7.97882e-06	0.000364098	0.000720217	-0.000736175	Haptoglobin (G2)	Non significant
P00738.J3QLC9.J3QQI8.H3BMJ7.H3BS21.J3KRH2.J3KSV1	0.00075	vocabulary	4.52838e-06	0.000166568	0.000337665	-0.000328608	Haptoglobin (G2)	Non significant
P00738.J3QLC9.J3QQI8.H3BMJ7.H3BS21.J3KRH2.J3KSV1	0.00075	logical memory	-3.28314e-06	0.000162513	0.000321743	-0.00032831	Haptoglobin (G2)	Non significant
P00738.J3QLC9.J3QQI8.H3BMJ7.H3BS21.J3KRH2.J3KSV1	0.00075	cognitive PGS	3.34913e-06	0.000159238	0.000321824	-0.000315126	Haptoglobin (G2)	Non significant
P00739.A0A0A0MRD9	0.001	digit symbol	1.3349e-05	0.000433723	0.000880796	-0.000854098	Haptoglobin-related protein (G)	Non significant
P00739.A0A0A0MRD9	0.001	verbal fluency	2.25514e-06	0.000331648	0.00066555	-0.00066104	Haptoglobin-related protein (G)	Non significant
P00739.A0A0A0MRD9	0.001	vocabulary	1.08206e-07	0.000403594	0.000807297	-0.00080708	Haptoglobin-related protein (G)	Non significant
P00739.A0A0A0MRD9	0.001	logical memory	-1.61585e-06	0.00015899	0.000316363	-0.000319595	Haptoglobin-related protein (G)	Non significant
P00739.A0A0A0MRD9	0.001	cognitive PGS	-1.77271e-06	0.000264594	0.000527415	-0.000530961	Haptoglobin-related protein (G)	Non significant
P00739.P00738.H0Y300.A0A0A0MRD9.J3QR68.A0A0C4DGL8.A0A087WU08	0.0085	digit symbol	-9.75246e-05	0.0016197	0.00314187	-0.00333692	PG 87 (HP, HPR)	Non significant
P00739.P00738.H0Y300.A0A0A0MRD9.J3QR68.A0A0C4DGL8.A0A087WU08	0.0085	verbal fluency	-5.44437e-05	0.00116374	0.00227303	-0.00238192	PG 87 (HP, HPR)	Non significant
P00739.P00738.H0Y300.A0A0A0MRD9.J3QR68.A0A0C4DGL8.A0A087WU08	0.0085	vocabulary	-5.7177e-05	0.00113762	0.00221807	-0.00233242	PG 87 (HP, HPR)	Non significant
P00739.P00738.H0Y300.A0A0A0MRD9.J3QR68.A0A0C4DGL8.A0A087WU08	0.0085	logical memory	-0.000105258	0.00134632	0.00258738	-0.0027979	PG 87 (HP, HPR)	Non significant
P00739.P00738.H0Y300.A0A0A0MRD9.J3QR68.A0A0C4DGL8.A0A087WU08	0.0085	cognitive PGS	-0.000114043	0.00161002	0.003106	-0.00333409	PG 87 (HP, HPR)	Non significant
P00739.P00738.H0Y300.J3KTC3.J3QLC9.J3KRH2.J3QR68.A0A0C4DGL8	0.00425	digit symbol	-1.7511e-05	0.000594683	0.00117185	-0.00120688	PG 84 (HP, HPR)	Non significant
P00739.P00738.H0Y300.J3KTC3.J3QLC9.J3KRH2.J3QR68.A0A0C4DGL8	0.00425	verbal fluency	-1.49343e-05	0.00058801	0.00116108	-0.00119095	PG 84 (HP, HPR)	Non significant
P00739.P00738.H0Y300.J3KTC3.J3QLC9.J3KRH2.J3QR68.A0A0C4DGL8	0.00425	vocabulary	1.67387e-05	0.000447405	0.000911549	-0.000878072	PG 84 (HP, HPR)	Non significant
P00739.P00738.H0Y300.J3KTC3.J3QLC9.J3KRH2.J3QR68.A0A0C4DGL8	0.00425	logical memory	2.63514e-05	0.000547404	0.00112116	-0.00106846	PG 84 (HP, HPR)	Non significant
P00739.P00738.H0Y300.J3KTC3.J3QLC9.J3KRH2.J3QR68.A0A0C4DGL8	0.00425	cognitive PGS	5.84507e-05	0.00107096	0.00220038	-0.00208348	PG 84 (HP, HPR)	Non significant
P00739.P00738.H0Y300.J3KTC3.J3QR68.A0A0C4DGL8	0.01	digit symbol	-6.42213e-05	0.00128964	0.00251505	-0.00264349	PG 85 (HP, HPR)	Non significant
P00739.P00738.H0Y300.J3KTC3.J3QR68.A0A0C4DGL8	0.01	verbal fluency	-5.38243e-05	0.0012532	0.00245257	-0.00256022	PG 85 (HP, HPR)	Non significant
P00739.P00738.H0Y300.J3KTC3.J3QR68.A0A0C4DGL8	0.01	vocabulary	0.000110262	0.00198861	0.00408748	-0.00386695	PG 85 (HP, HPR)	Non significant
P00739.P00738.H0Y300.J3KTC3.J3QR68.A0A0C4DGL8	0.01	logical memory	2.9052e-05	0.00140601	0.00284107	-0.00278296	PG 85 (HP, HPR)	Non significant
P00739.P00738.H0Y300.J3KTC3.J3QR68.A0A0C4DGL8	0.01	cognitive PGS	-6.52052e-05	0.00199747	0.00392974	-0.00406015	PG 85 (HP, HPR)	Non significant
P00739.P00738.H0Y300.J3QLC9.A0A0A0MRD9.H3BS21.J3QR68.A0A0C4DGL8.A0A087WU08	0.0035	digit symbol	9.76254e-06	0.000985693	0.00198115	-0.00196162	PG 88 (HP, HPR)	Non significant
P00739.P00738.H0Y300.J3QLC9.A0A0A0MRD9.H3BS21.J3QR68.A0A0C4DGL8.A0A087WU08	0.0035	verbal fluency	1.3668e-05	0.000734062	0.00148179	-0.00145446	PG 88 (HP, HPR)	Non significant
P00739.P00738.H0Y300.J3QLC9.A0A0A0MRD9.H3BS21.J3QR68.A0A0C4DGL8.A0A087WU08	0.0035	vocabulary	3.12638e-05	0.000906894	0.00184505	-0.00178252	PG 88 (HP, HPR)	Non significant
P00739.P00738.H0Y300.J3QLC9.A0A0A0MRD9.H3BS21.J3QR68.A0A0C4DGL8.A0A087WU08	0.0035	logical memory	-1.97621e-05	0.00082914	0.00163852	-0.00167804	PG 88 (HP, HPR)	Non significant
P00739.P00738.H0Y300.J3QLC9.A0A0A0MRD9.H3BS21.J3QR68.A0A0C4DGL8.A0A087WU08	0.0035	cognitive PGS	-3.06346e-05	0.000740123	0.00144961	-0.00151088	PG 88 (HP, HPR)	Non significant
P00739.P00738.H0Y300.J3QLC9.A0A0A0MRD9.J3QR68.A0A0C4DGL8.A0A087WU08	0.01	digit symbol	-0.000158088	0.00196003	0.00376198	-0.00407815	PG 86 (HP, HPR)	Non significant
P00739.P00738.H0Y300.J3QLC9.A0A0A0MRD9.J3QR68.A0A0C4DGL8.A0A087WU08	0.01	verbal fluency	-5.5412e-05	0.00148809	0.00292076	-0.00303158	PG 86 (HP, HPR)	Non significant
P00739.P00738.H0Y300.J3QLC9.A0A0A0MRD9.J3QR68.A0A0C4DGL8.A0A087WU08	0.01	vocabulary	-5.29603e-05	0.00124025	0.00242754	-0.00253346	PG 86 (HP, HPR)	Non significant
P00739.P00738.H0Y300.J3QLC9.A0A0A0MRD9.J3QR68.A0A0C4DGL8.A0A087WU08	0.01	logical memory	-0.000120062	0.00149086	0.00286166	-0.00310179	PG 86 (HP, HPR)	Non significant
P00739.P00738.H0Y300.J3QLC9.A0A0A0MRD9.J3QR68.A0A0C4DGL8.A0A087WU08	0.01	cognitive PGS	-4.8584e-05	0.00122247	0.00239636	-0.00249353	PG 86 (HP, HPR)	Non significant
P00740	0.003	digit symbol	-2.4557e-06	0.000324835	0.000647214	-0.000652126	Coagulation factor IX	Non significant
P00740	0.003	verbal fluency	6.23567e-06	0.000332474	0.000671184	-0.000658712	Coagulation factor IX	Non significant
P00740	0.003	vocabulary	1.78928e-06	0.000436891	0.000875572	-0.000871994	Coagulation factor IX	Non significant
P00740	0.003	logical memory	4.61833e-05	0.000953249	0.00195268	-0.00186031	Coagulation factor IX	Non significant
P00740	0.003	cognitive PGS	-3.46411e-06	0.00053446	0.00106546	-0.00107238	Coagulation factor IX	Non significant
P00742	0.001	digit symbol	-8.62836e-07	0.000212106	0.000423349	-0.000425074	Coagulation factor X	Non significant
P00742	0.001	verbal fluency	6.2408e-06	0.000297237	0.000600716	-0.000588234	Coagulation factor X	Non significant
P00742	0.001	vocabulary	8.83323e-07	0.00012676	0.000254403	-0.000252636	Coagulation factor X	Non significant
P00742	0.001	logical memory	7.69767e-06	0.000319895	0.000647488	-0.000632093	Coagulation factor X	Non significant
P00742	0.001	cognitive PGS	-1.14577e-05	0.00039428	0.000777103	-0.000800018	Coagulation factor X	Non significant
P00742.Q5JVE8.B7ZBK1	0.00075	digit symbol	2.11838e-06	0.0001172	0.000236519	-0.000232282	Coagulation factor X (G)	Non significant
P00742.Q5JVE8.B7ZBK1	0.00075	verbal fluency	-2.71962e-06	0.000129044	0.000255368	-0.000260807	Coagulation factor X (G)	Non significant
P00742.Q5JVE8.B7ZBK1	0.00075	vocabulary	-1.83699e-06	0.00012469	0.000247544	-0.000251218	Coagulation factor X (G)	Non significant
P00742.Q5JVE8.B7ZBK1	0.00075	logical memory	5.11018e-06	0.000220438	0.000445987	-0.000435766	Coagulation factor X (G)	Non significant
P00742.Q5JVE8.B7ZBK1	0.00075	cognitive PGS	-5.10116e-06	0.000204614	0.000404127	-0.000414329	Coagulation factor X (G)	Non significant
P00746.K7ERG9	0.0025	digit symbol	-8.80077e-06	0.00034682	0.000684839	-0.00070244	Complement factor D (G)	Non significant
P00746.K7ERG9	0.0025	verbal fluency	-3.13735e-05	0.000718146	0.00140492	-0.00146767	Complement factor D (G)	Non significant
P00746.K7ERG9	0.0025	vocabulary	-1.8239e-05	0.000581023	0.00114381	-0.00118028	Complement factor D (G)	Non significant
P00746.K7ERG9	0.0025	logical memory	-2.59256e-05	0.000685406	0.00134489	-0.00139674	Complement factor D (G)	Non significant
P00746.K7ERG9	0.0025	cognitive PGS	-5.55675e-06	0.000244657	0.000483757	-0.00049487	Complement factor D (G)	Non significant
P00747	0.002	digit symbol	-1.44937e-05	0.000447258	0.000880022	-0.000909009	Plasminogen	Non significant
P00747	0.002	verbal fluency	1.65596e-05	0.000532535	0.00108163	-0.00104851	Plasminogen	Non significant
P00747	0.002	vocabulary	-1.7906e-05	0.000580884	0.00114386	-0.00117967	Plasminogen	Non significant
P00747	0.002	logical memory	5.7589e-08	0.000363435	0.000726927	-0.000726812	Plasminogen	Non significant
P00747	0.002	cognitive PGS	-2.63654e-05	0.00070801	0.00138966	-0.00144239	Plasminogen	Non significant
P00747.A6PVI2.Q5TEH5	0.0005	digit symbol	9.61408e-07	4.30858e-05	8.71331e-05	-8.52103e-05	Plasminogen (G)	Non significant
P00747.A6PVI2.Q5TEH5	0.0005	verbal fluency	1.82214e-06	8.15707e-05	0.000164964	-0.000161319	Plasminogen (G)	Non significant
P00747.A6PVI2.Q5TEH5	0.0005	vocabulary	6.62567e-06	0.000304966	0.000616558	-0.000603307	Plasminogen (G)	Non significant
P00747.A6PVI2.Q5TEH5	0.0005	logical memory	8.98774e-07	0.000223468	0.000447835	-0.000446037	Plasminogen (G)	Non significant
P00747.A6PVI2.Q5TEH5	0.0005	cognitive PGS	6.46592e-06	0.000290061	0.000586588	-0.000573657	Plasminogen (G)	Non significant
P00748	0	digit symbol	0	0	0	0	Coagulation factor XII	Non significant
P00748	0	verbal fluency	0	0	0	0	Coagulation factor XII	Non significant
P00748	0	vocabulary	0	0	0	0	Coagulation factor XII	Non significant
P00748	0	logical memory	0	0	0	0	Coagulation factor XII	Non significant
P00748	0	cognitive PGS	0	0	0	0	Coagulation factor XII	Non significant
P00751.C9JRT3.A0A0G2JH38.B4E1Z4	0.00625	digit symbol	5.47743e-06	0.000711237	0.00142795	-0.001417	PG 17 (CFB, BF, BFD)	Non significant
P00751.C9JRT3.A0A0G2JH38.B4E1Z4	0.00625	verbal fluency	3.945e-05	0.00108303	0.0022055	-0.0021266	PG 17 (CFB, BF, BFD)	Non significant
P00751.C9JRT3.A0A0G2JH38.B4E1Z4	0.00625	vocabulary	8.2163e-05	0.00128291	0.00264798	-0.00248365	PG 17 (CFB, BF, BFD)	Non significant
P00751.C9JRT3.A0A0G2JH38.B4E1Z4	0.00625	logical memory	9.35874e-05	0.00137154	0.00283666	-0.00264949	PG 17 (CFB, BF, BFD)	Non significant
P00751.C9JRT3.A0A0G2JH38.B4E1Z4	0.00625	cognitive PGS	-1.96465e-05	0.00083641	0.00165317	-0.00169247	PG 17 (CFB, BF, BFD)	Non significant
P00751.C9JRT3.B4E1Z4	0.001	digit symbol	-7.60282e-06	0.000328189	0.000648775	-0.000663981	PG 18 (BF, BFD, CFB)	Non significant
P00751.C9JRT3.B4E1Z4	0.001	verbal fluency	-4.6038e-06	0.000204972	0.000405341	-0.000414548	PG 18 (BF, BFD, CFB)	Non significant
P00751.C9JRT3.B4E1Z4	0.001	vocabulary	-6.51732e-06	0.00030814	0.000609762	-0.000622797	PG 18 (BF, BFD, CFB)	Non significant
P00751.C9JRT3.B4E1Z4	0.001	logical memory	6.02595e-06	0.000258161	0.000522349	-0.000510297	PG 18 (BF, BFD, CFB)	Non significant
P00751.C9JRT3.B4E1Z4	0.001	cognitive PGS	8.20622e-06	0.000327162	0.00066253	-0.000646117	PG 18 (BF, BFD, CFB)	Non significant
P00751.E7ETN3.A0A0G2JH38.B4E1Z4	0.0035	digit symbol	2.82202e-05	0.000826506	0.00168123	-0.00162479	PG 19 (CFB, BF, BFD)	Non significant
P00751.E7ETN3.A0A0G2JH38.B4E1Z4	0.0035	verbal fluency	1.29543e-05	0.000616397	0.00124575	-0.00121984	PG 19 (CFB, BF, BFD)	Non significant
P00751.E7ETN3.A0A0G2JH38.B4E1Z4	0.0035	vocabulary	4.66488e-05	0.000864204	0.00177506	-0.00168176	PG 19 (CFB, BF, BFD)	Non significant
P00751.E7ETN3.A0A0G2JH38.B4E1Z4	0.0035	logical memory	4.94229e-05	0.00103927	0.00212797	-0.00202913	PG 19 (CFB, BF, BFD)	Non significant
P00751.E7ETN3.A0A0G2JH38.B4E1Z4	0.0035	cognitive PGS	1.09038e-05	0.000761838	0.00153458	-0.00151277	PG 19 (CFB, BF, BFD)	Non significant
P00751.H7C526.H7C5H1.E7ETN3.B4E1Z4	0.0015	digit symbol	1.13597e-05	0.000381465	0.000774289	-0.000751569	PG 20 (CFB, BF, BFD)	Non significant
P00751.H7C526.H7C5H1.E7ETN3.B4E1Z4	0.0015	verbal fluency	1.46932e-05	0.000502967	0.00102063	-0.00099124	PG 20 (CFB, BF, BFD)	Non significant
P00751.H7C526.H7C5H1.E7ETN3.B4E1Z4	0.0015	vocabulary	9.50326e-06	0.000532214	0.00107393	-0.00105492	PG 20 (CFB, BF, BFD)	Non significant
P00751.H7C526.H7C5H1.E7ETN3.B4E1Z4	0.0015	logical memory	2.14318e-05	0.000621644	0.00126472	-0.00122186	PG 20 (CFB, BF, BFD)	Non significant
P00751.H7C526.H7C5H1.E7ETN3.B4E1Z4	0.0015	cognitive PGS	3.77156e-06	0.000356546	0.000716864	-0.000709321	PG 20 (CFB, BF, BFD)	Non significant
P00751.H7C5H1.E7ETN3.A0A0G2JH38.B4E1Z4	0.00075	digit symbol	1.95679e-06	0.000135932	0.000273822	-0.000269908	PG 21 (CFB, BF, BFD)	Non significant
P00751.H7C5H1.E7ETN3.A0A0G2JH38.B4E1Z4	0.00075	verbal fluency	-1.93434e-06	0.000225938	0.000449941	-0.00045381	PG 21 (CFB, BF, BFD)	Non significant
P00751.H7C5H1.E7ETN3.A0A0G2JH38.B4E1Z4	0.00075	vocabulary	6.18685e-06	0.000230447	0.000467081	-0.000454707	PG 21 (CFB, BF, BFD)	Non significant
P00751.H7C5H1.E7ETN3.A0A0G2JH38.B4E1Z4	0.00075	logical memory	4.79376e-07	0.000265144	0.000530768	-0.000529809	PG 21 (CFB, BF, BFD)	Non significant
P00751.H7C5H1.E7ETN3.A0A0G2JH38.B4E1Z4	0.00075	cognitive PGS	-3.16478e-06	0.000240944	0.000478722	-0.000485052	PG 21 (CFB, BF, BFD)	Non significant
P00751.H7C5H1.E7ETN3.B4E1Z4	0.0035	digit symbol	-2.71746e-06	0.000484595	0.000966472	-0.000971907	PG 22 (CFB, BF, BFD)	Non significant
P00751.H7C5H1.E7ETN3.B4E1Z4	0.0035	verbal fluency	7.22393e-07	0.000525805	0.00105233	-0.00105089	PG 22 (CFB, BF, BFD)	Non significant
P00751.H7C5H1.E7ETN3.B4E1Z4	0.0035	vocabulary	1.94467e-05	0.000595908	0.00121126	-0.00117237	PG 22 (CFB, BF, BFD)	Non significant
P00751.H7C5H1.E7ETN3.B4E1Z4	0.0035	logical memory	5.45848e-05	0.0009737	0.00200199	-0.00189282	PG 22 (CFB, BF, BFD)	Non significant
P00751.H7C5H1.E7ETN3.B4E1Z4	0.0035	cognitive PGS	-1.60344e-05	0.000708231	0.00140043	-0.0014325	PG 22 (CFB, BF, BFD)	Non significant
P00915.E5RH81.E5RFE7.E5RHP7.H0YBE2.E5RJF6.E5RJI8	0.0095	digit symbol	-6.04745e-05	0.000904139	0.0017478	-0.00186875	Carbonic anhydrase 1 (G)	Non significant
P00915.E5RH81.E5RFE7.E5RHP7.H0YBE2.E5RJF6.E5RJI8	0.0095	verbal fluency	-0.000160005	0.00182706	0.00349411	-0.00381412	Carbonic anhydrase 1 (G)	Non significant
P00915.E5RH81.E5RFE7.E5RHP7.H0YBE2.E5RJF6.E5RJI8	0.0095	vocabulary	-0.000126083	0.00145571	0.00278533	-0.0030375	Carbonic anhydrase 1 (G)	Non significant
P00915.E5RH81.E5RFE7.E5RHP7.H0YBE2.E5RJF6.E5RJI8	0.0095	logical memory	4.46577e-05	0.000919994	0.00188465	-0.00179533	Carbonic anhydrase 1 (G)	Non significant
P00915.E5RH81.E5RFE7.E5RHP7.H0YBE2.E5RJF6.E5RJI8	0.0095	cognitive PGS	1.60895e-05	0.00107612	0.00216834	-0.00213616	Carbonic anhydrase 1 (G)	Non significant
P01008	0.00525	digit symbol	-3.81534e-05	0.000810205	0.00158226	-0.00165856	Antithrombin-III	Non significant
P01008	0.00525	verbal fluency	1.13821e-05	0.000678449	0.00136828	-0.00134552	Antithrombin-III	Non significant
P01008	0.00525	vocabulary	-4.27908e-05	0.00100057	0.00195834	-0.00204392	Antithrombin-III	Non significant
P01008	0.00525	logical memory	-3.75191e-06	0.000669038	0.00133432	-0.00134183	Antithrombin-III	Non significant
P01008	0.00525	cognitive PGS	4.36541e-05	0.000842263	0.00172818	-0.00164087	Antithrombin-III	Non significant
P01008.Q8TCE1	0.6635	digit symbol	-0.0171089	0.0142569	0.0114048	-0.0456226	Antithrombin-III (G)	Non significant
P01008.Q8TCE1	0.6635	verbal fluency	-0.000911829	0.00755747	0.0142031	-0.0160268	Antithrombin-III (G)	Non significant
P01008.Q8TCE1	0.6635	vocabulary	-0.0148418	0.0131021	0.0113625	-0.0410461	Antithrombin-III (G)	Non significant
P01008.Q8TCE1	0.6635	logical memory	-0.0140717	0.0123969	0.0107221	-0.0388655	Antithrombin-III (G)	Non significant
P01008.Q8TCE1	0.6635	cognitive PGS	-0.0104496	0.0107489	0.0110483	-0.0319475	Antithrombin-III (G)	Non significant
P01009	0.00125	digit symbol	4.09048e-06	0.000248632	0.000501355	-0.000493174	Alpha-1-antitrypsin	Non significant
P01009	0.00125	verbal fluency	-1.25045e-06	0.000125357	0.000249464	-0.000251965	Alpha-1-antitrypsin	Non significant
P01009	0.00125	vocabulary	9.85834e-06	0.000419729	0.000849317	-0.000829601	Alpha-1-antitrypsin	Non significant
P01009	0.00125	logical memory	-1.1246e-07	0.000269901	0.00053969	-0.000539915	Alpha-1-antitrypsin	Non significant
P01009	0.00125	cognitive PGS	2.44022e-06	0.00052862	0.00105968	-0.0010548	Alpha-1-antitrypsin	Non significant
P01009.A0A024R6I7	0.0025	digit symbol	-2.00747e-05	0.000531912	0.00104375	-0.0010839	Alpha-1-antitrypsin (G4)	Non significant
P01009.A0A024R6I7	0.0025	verbal fluency	-2.70226e-05	0.000761192	0.00149536	-0.00154941	Alpha-1-antitrypsin (G4)	Non significant
P01009.A0A024R6I7	0.0025	vocabulary	7.36286e-06	0.000364384	0.000736131	-0.000721405	Alpha-1-antitrypsin (G4)	Non significant
P01009.A0A024R6I7	0.0025	logical memory	-6.18552e-07	0.00019529	0.000389962	-0.000391199	Alpha-1-antitrypsin (G4)	Non significant
P01009.A0A024R6I7	0.0025	cognitive PGS	6.9455e-06	0.000426586	0.000860118	-0.000846227	Alpha-1-antitrypsin (G4)	Non significant
P01009.A0A0G2JRN3.A0A024R6I7	0.00925	digit symbol	-0.000120791	0.00140614	0.00269149	-0.00293307	Alpha-1-antitrypsin (G1)	Non significant
P01009.A0A0G2JRN3.A0A024R6I7	0.00925	verbal fluency	-0.000129034	0.00152243	0.00291583	-0.0031739	Alpha-1-antitrypsin (G1)	Non significant
P01009.A0A0G2JRN3.A0A024R6I7	0.00925	vocabulary	3.20886e-05	0.00077723	0.00158655	-0.00152237	Alpha-1-antitrypsin (G1)	Non significant
P01009.A0A0G2JRN3.A0A024R6I7	0.00925	logical memory	-5.19746e-05	0.000779253	0.00150653	-0.00161048	Alpha-1-antitrypsin (G1)	Non significant
P01009.A0A0G2JRN3.A0A024R6I7	0.00925	cognitive PGS	4.58918e-05	0.00114317	0.00233223	-0.00224044	Alpha-1-antitrypsin (G1)	Non significant
P01009.A0A0G2JRN3.G3V2B9.A0A024R6I7	0.037	digit symbol	-0.000680219	0.00385252	0.00702481	-0.00838525	Alpha-1-antitrypsin (G2)	Non significant
P01009.A0A0G2JRN3.G3V2B9.A0A024R6I7	0.037	verbal fluency	-0.000663104	0.00375605	0.006849	-0.00817521	Alpha-1-antitrypsin (G2)	Non significant
P01009.A0A0G2JRN3.G3V2B9.A0A024R6I7	0.037	vocabulary	2.39082e-05	0.00178905	0.003602	-0.00355418	Alpha-1-antitrypsin (G2)	Non significant
P01009.A0A0G2JRN3.G3V2B9.A0A024R6I7	0.037	logical memory	-0.000124039	0.00189874	0.00367344	-0.00392152	Alpha-1-antitrypsin (G2)	Non significant
P01009.A0A0G2JRN3.G3V2B9.A0A024R6I7	0.037	cognitive PGS	-0.000124362	0.00195886	0.00379336	-0.00404209	Alpha-1-antitrypsin (G2)	Non significant
P01009.A0A0G2JRN3.G3V5R8.G3V387.A0A024R6I7.G3V544.A0A0B4J278	0.14425	digit symbol	-0.00223808	0.0063073	0.0103765	-0.0148527	Alpha-1-antitrypsin (G3)	Non significant
P01009.A0A0G2JRN3.G3V5R8.G3V387.A0A024R6I7.G3V544.A0A0B4J278	0.14425	verbal fluency	-0.0027847	0.0075736	0.0123625	-0.0179319	Alpha-1-antitrypsin (G3)	Non significant
P01009.A0A0G2JRN3.G3V5R8.G3V387.A0A024R6I7.G3V544.A0A0B4J278	0.14425	vocabulary	0.000785645	0.00385577	0.00849718	-0.00692589	Alpha-1-antitrypsin (G3)	Non significant
P01009.A0A0G2JRN3.G3V5R8.G3V387.A0A024R6I7.G3V544.A0A0B4J278	0.14425	logical memory	0.0013239	0.00468142	0.0106868	-0.00803895	Alpha-1-antitrypsin (G3)	Non significant
P01009.A0A0G2JRN3.G3V5R8.G3V387.A0A024R6I7.G3V544.A0A0B4J278	0.14425	cognitive PGS	0.00109504	0.00446872	0.0100325	-0.0078424	Alpha-1-antitrypsin (G3)	Non significant
P01009.P20848.A0A024R6I7.A0A0G2JPK4	0.06325	digit symbol	-0.000512076	0.00292489	0.00533771	-0.00636186	PG 50 (SERPINA1, SERPINA2, ATR, …)	Non significant
P01009.P20848.A0A024R6I7.A0A0G2JPK4	0.06325	verbal fluency	-0.00146761	0.00605709	0.0106466	-0.0135818	PG 50 (SERPINA1, SERPINA2, ATR, …)	Non significant
P01009.P20848.A0A024R6I7.A0A0G2JPK4	0.06325	vocabulary	0.000222267	0.00252923	0.00528072	-0.00483619	PG 50 (SERPINA1, SERPINA2, ATR, …)	Non significant
P01009.P20848.A0A024R6I7.A0A0G2JPK4	0.06325	logical memory	0.000165973	0.00231341	0.00479279	-0.00446084	PG 50 (SERPINA1, SERPINA2, ATR, …)	Non significant
P01009.P20848.A0A024R6I7.A0A0G2JPK4	0.06325	cognitive PGS	8.69356e-05	0.00254689	0.00518071	-0.00500684	PG 50 (SERPINA1, SERPINA2, ATR, …)	Non significant
P01011.A0A087WY93.G3V3A0	0.02975	digit symbol	-0.000537625	0.00347836	0.00641909	-0.00749434	Alpha-1-antichymotrypsin (G1)	Non significant
P01011.A0A087WY93.G3V3A0	0.02975	verbal fluency	-0.000207277	0.00186642	0.00352557	-0.00394012	Alpha-1-antichymotrypsin (G1)	Non significant
P01011.A0A087WY93.G3V3A0	0.02975	vocabulary	-0.000526215	0.00342431	0.00632241	-0.00737484	Alpha-1-antichymotrypsin (G1)	Non significant
P01011.A0A087WY93.G3V3A0	0.02975	logical memory	-0.000118799	0.00173904	0.00335928	-0.00359688	Alpha-1-antichymotrypsin (G1)	Non significant
P01011.A0A087WY93.G3V3A0	0.02975	cognitive PGS	-0.000697818	0.004376	0.00805419	-0.00944983	Alpha-1-antichymotrypsin (G1)	Non significant
P01011.G3V3A0	0.00125	digit symbol	-6.59111e-06	0.000319066	0.00063154	-0.000644722	Alpha-1-antichymotrypsin (G4)	Non significant
P01011.G3V3A0	0.00125	verbal fluency	7.24223e-06	0.000265628	0.000538499	-0.000524014	Alpha-1-antichymotrypsin (G4)	Non significant
P01011.G3V3A0	0.00125	vocabulary	5.6735e-06	0.000313795	0.000633264	-0.000621917	Alpha-1-antichymotrypsin (G4)	Non significant
P01011.G3V3A0	0.00125	logical memory	-6.79367e-07	0.000240906	0.000481133	-0.000482491	Alpha-1-antichymotrypsin (G4)	Non significant
P01011.G3V3A0	0.00125	cognitive PGS	-2.23035e-06	0.000228218	0.000454206	-0.000458666	Alpha-1-antichymotrypsin (G4)	Non significant
P01011.G3V595	0.00075	digit symbol	1.554e-06	8.34207e-05	0.000168395	-0.000165287	Alpha-1-antichymotrypsin (G5)	Non significant
P01011.G3V595	0.00075	verbal fluency	2.95052e-06	0.00020762	0.000418191	-0.00041229	Alpha-1-antichymotrypsin (G5)	Non significant
P01011.G3V595	0.00075	vocabulary	6.45561e-06	0.0002497	0.000505855	-0.000492944	Alpha-1-antichymotrypsin (G5)	Non significant
P01011.G3V595	0.00075	logical memory	6.58565e-06	0.000286571	0.000579728	-0.000566557	Alpha-1-antichymotrypsin (G5)	Non significant
P01011.G3V595	0.00075	cognitive PGS	-5.46546e-06	0.000305765	0.000606065	-0.000616995	Alpha-1-antichymotrypsin (G5)	Non significant
P01011.G3V595.A0A087WY93.G3V3A0	0.00075	digit symbol	2.4738e-06	0.000140884	0.000284242	-0.000279295	Alpha-1-antichymotrypsin (G2)	Non significant
P01011.G3V595.A0A087WY93.G3V3A0	0.00075	verbal fluency	3.25143e-06	0.00021235	0.000427952	-0.000421449	Alpha-1-antichymotrypsin (G2)	Non significant
P01011.G3V595.A0A087WY93.G3V3A0	0.00075	vocabulary	-2.10665e-06	0.000164582	0.000327057	-0.000331271	Alpha-1-antichymotrypsin (G2)	Non significant
P01011.G3V595.A0A087WY93.G3V3A0	0.00075	logical memory	-4.96363e-06	0.000391139	0.000777314	-0.000787242	Alpha-1-antichymotrypsin (G2)	Non significant
P01011.G3V595.A0A087WY93.G3V3A0	0.00075	cognitive PGS	5.12826e-07	9.02086e-05	0.00018093	-0.000179904	Alpha-1-antichymotrypsin (G2)	Non significant
P01011.G3V595.G3V3A0	0.001	digit symbol	-3.49459e-06	0.000118897	0.0002343	-0.000241289	Alpha-1-antichymotrypsin (G3)	Non significant
P01011.G3V595.G3V3A0	0.001	verbal fluency	-2.91736e-06	0.000300176	0.000597435	-0.00060327	Alpha-1-antichymotrypsin (G3)	Non significant
P01011.G3V595.G3V3A0	0.001	vocabulary	8.50127e-07	0.000172061	0.000344972	-0.000343272	Alpha-1-antichymotrypsin (G3)	Non significant
P01011.G3V595.G3V3A0	0.001	logical memory	5.18633e-06	0.0002435	0.000492186	-0.000481813	Alpha-1-antichymotrypsin (G3)	Non significant
P01011.G3V595.G3V3A0	0.001	cognitive PGS	1.61725e-05	0.000571256	0.00115868	-0.00112634	Alpha-1-antichymotrypsin (G3)	Non significant
P01019	0.08575	digit symbol	0.000286078	0.00275141	0.00578889	-0.00521674	Angiotensinogen	Non significant
P01019	0.08575	verbal fluency	4.46113e-05	0.00269635	0.00543731	-0.00534809	Angiotensinogen	Non significant
P01019	0.08575	vocabulary	0.000703316	0.00351002	0.00772336	-0.00631673	Angiotensinogen	Non significant
P01019	0.08575	logical memory	0.00135003	0.0051189	0.0115878	-0.00888776	Angiotensinogen	Non significant
P01019	0.08575	cognitive PGS	0.00250232	0.00866414	0.0198306	-0.014826	Angiotensinogen	Non significant
P01023	0.22875	digit symbol	-0.00897494	0.0195043	0.0300337	-0.0479835	Alpha-2-macroglobulin	Non significant
P01023	0.22875	verbal fluency	-0.00559836	0.0130083	0.0204182	-0.0316149	Alpha-2-macroglobulin	Non significant
P01023	0.22875	vocabulary	-0.00402116	0.0113414	0.0186616	-0.0267039	Alpha-2-macroglobulin	Non significant
P01023	0.22875	logical memory	0.000765161	0.00652157	0.0138083	-0.012278	Alpha-2-macroglobulin	Non significant
P01023	0.22875	cognitive PGS	0.00790791	0.0174938	0.0428955	-0.0270797	Alpha-2-macroglobulin	Non significant
P01023.F5H1E8.F8W7L3	0.01925	digit symbol	-0.000282134	0.00254269	0.00480324	-0.00536751	Alpha-2-macroglobulin (G2)	Non significant
P01023.F5H1E8.F8W7L3	0.01925	verbal fluency	-0.000324522	0.00269834	0.00507215	-0.0057212	Alpha-2-macroglobulin (G2)	Non significant
P01023.F5H1E8.F8W7L3	0.01925	vocabulary	-8.51232e-05	0.00161367	0.00314222	-0.00331247	Alpha-2-macroglobulin (G2)	Non significant
P01023.F5H1E8.F8W7L3	0.01925	logical memory	1.50708e-05	0.00143975	0.00289458	-0.00286444	Alpha-2-macroglobulin (G2)	Non significant
P01023.F5H1E8.F8W7L3	0.01925	cognitive PGS	0.000410598	0.00352027	0.00745114	-0.00662995	Alpha-2-macroglobulin (G2)	Non significant
P01023.F8W7L3	0.066	digit symbol	-0.00240354	0.0105016	0.0185998	-0.0234068	Alpha-2-macroglobulin (G1)	Non significant
P01023.F8W7L3	0.066	verbal fluency	-0.00132453	0.00673193	0.0121393	-0.0147884	Alpha-2-macroglobulin (G1)	Non significant
P01023.F8W7L3	0.066	vocabulary	-0.00127559	0.00650762	0.0117397	-0.0142908	Alpha-2-macroglobulin (G1)	Non significant
P01023.F8W7L3	0.066	logical memory	9.66496e-05	0.00335931	0.00681526	-0.00662196	Alpha-2-macroglobulin (G1)	Non significant
P01023.F8W7L3	0.066	cognitive PGS	0.0012302	0.00664342	0.014517	-0.0120566	Alpha-2-macroglobulin (G1)	Non significant
P01023.H0YFH1	0.70925	digit symbol	-0.0416285	0.0316858	0.0217431	-0.105	Alpha-2-macroglobulin (G3)	Non significant
P01023.H0YFH1	0.70925	verbal fluency	-0.0240197	0.0199555	0.0158913	-0.0639307	Alpha-2-macroglobulin (G3)	Non significant
P01023.H0YFH1	0.70925	vocabulary	-0.0221039	0.0189039	0.015704	-0.0599117	Alpha-2-macroglobulin (G3)	Non significant
P01023.H0YFH1	0.70925	logical memory	0.000276192	0.0105045	0.0212851	-0.0207328	Alpha-2-macroglobulin (G3)	Non significant
P01023.H0YFH1	0.70925	cognitive PGS	0.0164617	0.0205102	0.0574821	-0.0245586	Alpha-2-macroglobulin (G3)	Non significant
P01023.P20742	0.46025	digit symbol	-0.0250576	0.0308921	0.0367266	-0.0868417	PG 73 (A2M, CPAMD5, PZP, ...)	Non significant
P01023.P20742	0.46025	verbal fluency	-0.0112436	0.0170147	0.0227858	-0.0452731	PG 73 (A2M, CPAMD5, PZP, ...)	Non significant
P01023.P20742	0.46025	vocabulary	-0.0117264	0.017434	0.0231416	-0.0465944	PG 73 (A2M, CPAMD5, PZP, ...)	Non significant
P01023.P20742	0.46025	logical memory	-0.00517519	0.0102343	0.0152935	-0.0256438	PG 73 (A2M, CPAMD5, PZP, ...)	Non significant
P01023.P20742	0.46025	cognitive PGS	0.0114809	0.01827	0.0480208	-0.025059	PG 73 (A2M, CPAMD5, PZP, ...)	Non significant
P01024	0.40975	digit symbol	-0.00915731	0.0125019	0.0158465	-0.0341611	Complement C3	Non significant
P01024	0.40975	verbal fluency	-0.0148799	0.0189836	0.0230873	-0.0528472	Complement C3	Non significant
P01024	0.40975	vocabulary	-0.00947149	0.0130959	0.0167204	-0.0356633	Complement C3	Non significant
P01024	0.40975	logical memory	-0.00285975	0.00752041	0.0121811	-0.0179006	Complement C3	Non significant
P01024	0.40975	cognitive PGS	0.00308024	0.00934766	0.0217756	-0.0156151	Complement C3	Non significant
P01024.M0QXZ3	0.044	digit symbol	-0.000623471	0.00428938	0.00795529	-0.00920223	Complement C3 (G2)	Non significant
P01024.M0QXZ3	0.044	verbal fluency	-0.000737768	0.00502719	0.00931661	-0.0107921	Complement C3 (G2)	Non significant
P01024.M0QXZ3	0.044	vocabulary	-0.000623976	0.00385291	0.00708185	-0.0083298	Complement C3 (G2)	Non significant
P01024.M0QXZ3	0.044	logical memory	-0.000289268	0.00262091	0.00495255	-0.00553108	Complement C3 (G2)	Non significant
P01024.M0QXZ3	0.044	cognitive PGS	-0.000979109	0.00607535	0.0111716	-0.0131298	Complement C3 (G2)	Non significant
P01024.M0QYC8	0.2415	digit symbol	-0.00549998	0.0109141	0.0163282	-0.0273282	Complement C3 (G1)	Non significant
P01024.M0QYC8	0.2415	verbal fluency	-0.00812335	0.0152964	0.0224694	-0.0387161	Complement C3 (G1)	Non significant
P01024.M0QYC8	0.2415	vocabulary	-0.00561882	0.0111747	0.0167306	-0.0279682	Complement C3 (G1)	Non significant
P01024.M0QYC8	0.2415	logical memory	-0.00334401	0.00784806	0.0123521	-0.0190401	Complement C3 (G1)	Non significant
P01024.M0QYC8	0.2415	cognitive PGS	0.00244058	0.00687743	0.0161954	-0.0113143	Complement C3 (G1)	Non significant
P01024.M0R0Q9	0.24025	digit symbol	-0.00384624	0.00837677	0.0129073	-0.0205998	Complement C3 (G4)	Non significant
P01024.M0R0Q9	0.24025	verbal fluency	-0.00667804	0.0128637	0.0190494	-0.0324055	Complement C3 (G4)	Non significant
P01024.M0R0Q9	0.24025	vocabulary	-0.00702778	0.0133836	0.0197395	-0.033795	Complement C3 (G4)	Non significant
P01024.M0R0Q9	0.24025	logical memory	-0.00152285	0.00552099	0.00951912	-0.0125648	Complement C3 (G4)	Non significant
P01024.M0R0Q9	0.24025	cognitive PGS	0.00341719	0.00817424	0.0197657	-0.0129313	Complement C3 (G4)	Non significant
P01024.M0R1Q1	0.022	digit symbol	0.000159129	0.00195293	0.00406498	-0.00374672	Complement C3 (G3)	Non significant
P01024.M0R1Q1	0.022	verbal fluency	-2.68833e-05	0.00148889	0.0029509	-0.00300467	Complement C3 (G3)	Non significant
P01024.M0R1Q1	0.022	vocabulary	3.70399e-06	0.00188685	0.0037774	-0.00376999	Complement C3 (G3)	Non significant
P01024.M0R1Q1	0.022	logical memory	-0.000122733	0.00180996	0.00349719	-0.00374266	Complement C3 (G3)	Non significant
P01024.M0R1Q1	0.022	cognitive PGS	0.00056905	0.00414205	0.00885314	-0.00771504	Complement C3 (G3)	Non significant
P01031	0.09375	digit symbol	-0.00196537	0.00662883	0.0112923	-0.015223	Complement C5	Non significant
P01031	0.09375	verbal fluency	-0.00201219	0.00686717	0.0117222	-0.0157465	Complement C5	Non significant
P01031	0.09375	vocabulary	-0.00137101	0.00506164	0.00875227	-0.0114943	Complement C5	Non significant
P01031	0.09375	logical memory	-0.000369881	0.00285588	0.00534189	-0.00608165	Complement C5	Non significant
P01031	0.09375	cognitive PGS	0.00151909	0.00561631	0.0127517	-0.00971352	Complement C5	Non significant
P01042	0.00225	digit symbol	1.46322e-06	0.000530584	0.00106263	-0.0010597	Kininogen-1	Non significant
P01042	0.00225	verbal fluency	-9.44481e-06	0.000473651	0.000937857	-0.000956747	Kininogen-1	Non significant
P01042	0.00225	vocabulary	-1.24541e-05	0.000527983	0.00104351	-0.00106842	Kininogen-1	Non significant
P01042	0.00225	logical memory	2.22842e-05	0.000547232	0.00111675	-0.00107218	Kininogen-1	Non significant
P01042	0.00225	cognitive PGS	1.56728e-05	0.000458808	0.000933288	-0.000901943	Kininogen-1	Non significant
P01344	0.00325	digit symbol	-1.41996e-05	0.000599785	0.00118537	-0.00121377	Insulin-like growth factor 2	Non significant
P01344	0.00325	verbal fluency	2.77075e-05	0.000703722	0.00143515	-0.00137974	Insulin-like growth factor 2	Non significant
P01344	0.00325	vocabulary	5.07466e-05	0.00101441	0.00207957	-0.00197808	Insulin-like growth factor 2	Non significant
P01344	0.00325	logical memory	4.928e-05	0.0010094	0.00206808	-0.00196952	Insulin-like growth factor 2	Non significant
P01344	0.00325	cognitive PGS	6.79973e-06	0.000364306	0.000735412	-0.000721813	Insulin-like growth factor 2	Non significant
P01591.C9JA05.D6RHJ6.D6RD17	0.0565	digit symbol	0.00118474	0.00519481	0.0115743	-0.00920487	Immunoglobulin J chain (G2)	Non significant
P01591.C9JA05.D6RHJ6.D6RD17	0.0565	verbal fluency	0.000928323	0.00434218	0.00961268	-0.00775604	Immunoglobulin J chain (G2)	Non significant
P01591.C9JA05.D6RHJ6.D6RD17	0.0565	vocabulary	0.00117611	0.0051934	0.0115629	-0.00921068	Immunoglobulin J chain (G2)	Non significant
P01591.C9JA05.D6RHJ6.D6RD17	0.0565	logical memory	3.16779e-05	0.00199171	0.00401509	-0.00395173	Immunoglobulin J chain (G2)	Non significant
P01591.C9JA05.D6RHJ6.D6RD17	0.0565	cognitive PGS	0.000173932	0.00241388	0.00500169	-0.00465383	Immunoglobulin J chain (G2)	Non significant
P01591.D6RD17	0.00125	digit symbol	7.54916e-07	0.000350459	0.000701674	-0.000700164	Immunoglobulin J chain (G3)	Non significant
P01591.D6RD17	0.00125	verbal fluency	8.81001e-06	0.000360851	0.000730512	-0.000712892	Immunoglobulin J chain (G3)	Non significant
P01591.D6RD17	0.00125	vocabulary	1.2449e-05	0.00052979	0.00107203	-0.00104713	Immunoglobulin J chain (G3)	Non significant
P01591.D6RD17	0.00125	logical memory	1.02721e-05	0.000333265	0.000676803	-0.000656259	Immunoglobulin J chain (G3)	Non significant
P01591.D6RD17	0.00125	cognitive PGS	-7.87465e-06	0.000381879	0.000755882	-0.000771632	Immunoglobulin J chain (G3)	Non significant
P01591.D6RHJ6.D6RD17	0.00175	digit symbol	1.70885e-05	0.000433543	0.000884174	-0.000849997	Immunoglobulin J chain (G1)	Non significant
P01591.D6RHJ6.D6RD17	0.00175	verbal fluency	2.44314e-05	0.00062906	0.00128255	-0.00123369	Immunoglobulin J chain (G1)	Non significant
P01591.D6RHJ6.D6RD17	0.00175	vocabulary	2.75577e-05	0.000682548	0.00139265	-0.00133754	Immunoglobulin J chain (G1)	Non significant
P01591.D6RHJ6.D6RD17	0.00175	logical memory	1.29167e-05	0.000420166	0.000853248	-0.000827415	Immunoglobulin J chain (G1)	Non significant
P01591.D6RHJ6.D6RD17	0.00175	cognitive PGS	3.35303e-06	0.00039787	0.000799093	-0.000792387	Immunoglobulin J chain (G1)	Non significant
P01594.P01593	0.00375	digit symbol	-3.93659e-05	0.000788325	0.00153728	-0.00161602	PG 93 (IGKV1-33, IGKV1D-33)	Non significant
P01594.P01593	0.00375	verbal fluency	-2.78988e-05	0.000679119	0.00133034	-0.00138614	PG 93 (IGKV1-33, IGKV1D-33)	Non significant
P01594.P01593	0.00375	vocabulary	-3.45927e-05	0.00073561	0.00143663	-0.00150581	PG 93 (IGKV1-33, IGKV1D-33)	Non significant
P01594.P01593	0.00375	logical memory	1.83313e-05	0.000683789	0.00138591	-0.00134925	PG 93 (IGKV1-33, IGKV1D-33)	Non significant
P01594.P01593	0.00375	cognitive PGS	4.82153e-05	0.000936192	0.0019206	-0.00182417	PG 93 (IGKV1-33, IGKV1D-33)	Non significant
P01602	0.0005	digit symbol	2.10926e-06	0.000164451	0.000331012	-0.000326794	Immunoglobulin kappa variable 1-5	Non significant
P01602	0.0005	verbal fluency	2.17666e-06	0.000119347	0.000240871	-0.000236518	Immunoglobulin kappa variable 1-5	Non significant
P01602	0.0005	vocabulary	4.89762e-06	0.000229696	0.000464289	-0.000454494	Immunoglobulin kappa variable 1-5	Non significant
P01602	0.0005	logical memory	-3.93834e-06	0.000194945	0.000385951	-0.000393828	Immunoglobulin kappa variable 1-5	Non significant
P01602	0.0005	cognitive PGS	3.34967e-06	0.000180932	0.000365214	-0.000358515	Immunoglobulin kappa variable 1-5	Non significant
P01611.A0A0C4DH72.P01597.P04432.A0A0C4DH73	0.00075	digit symbol	6.46471e-06	0.000274159	0.000554783	-0.000541854	PG 23 (IGKV1-12, IGKV1-39, IGKV1D-12, ...)	Non significant
P01611.A0A0C4DH72.P01597.P04432.A0A0C4DH73	0.00075	verbal fluency	-6.78033e-06	0.000293744	0.000580709	-0.000594269	PG 23 (IGKV1-12, IGKV1-39, IGKV1D-12, ...)	Non significant
P01611.A0A0C4DH72.P01597.P04432.A0A0C4DH73	0.00075	vocabulary	-3.1736e-06	0.000185115	0.000367057	-0.000373404	PG 23 (IGKV1-12, IGKV1-39, IGKV1D-12, ...)	Non significant
P01611.A0A0C4DH72.P01597.P04432.A0A0C4DH73	0.00075	logical memory	-6.29785e-07	0.000117009	0.000233389	-0.000234648	PG 23 (IGKV1-12, IGKV1-39, IGKV1D-12, ...)	Non significant
P01611.A0A0C4DH72.P01597.P04432.A0A0C4DH73	0.00075	cognitive PGS	2.19354e-06	0.000340273	0.00068274	-0.000678353	PG 23 (IGKV1-12, IGKV1-39, IGKV1D-12, ...)	Non significant
P01619	0.00325	digit symbol	2.2062e-05	0.000721052	0.00146417	-0.00142004	Immunoglobulin kappa variable 3-20	Non significant
P01619	0.00325	verbal fluency	4.92803e-05	0.000964886	0.00197905	-0.00188049	Immunoglobulin kappa variable 3-20	Non significant
P01619	0.00325	vocabulary	1.6607e-05	0.000593599	0.0012038	-0.00117059	Immunoglobulin kappa variable 3-20	Non significant
P01619	0.00325	logical memory	7.32757e-06	0.000563235	0.0011338	-0.00111914	Immunoglobulin kappa variable 3-20	Non significant
P01619	0.00325	cognitive PGS	8.46419e-06	0.00050525	0.00101896	-0.00100204	Immunoglobulin kappa variable 3-20	Non significant
P01619.A0A0C4DH25	0.0125	digit symbol	0.000218223	0.00212966	0.00447754	-0.00404109	PG 97 (IGKV3-20, IGKV3D-20)	Non significant
P01619.A0A0C4DH25	0.0125	verbal fluency	8.49864e-05	0.00119039	0.00246577	-0.0022958	PG 97 (IGKV3-20, IGKV3D-20)	Non significant
P01619.A0A0C4DH25	0.0125	vocabulary	2.7181e-05	0.000922369	0.00187192	-0.00181756	PG 97 (IGKV3-20, IGKV3D-20)	Non significant
P01619.A0A0C4DH25	0.0125	logical memory	1.63739e-05	0.000857013	0.0017304	-0.00169765	PG 97 (IGKV3-20, IGKV3D-20)	Non significant
P01619.A0A0C4DH25	0.0125	cognitive PGS	-0.000161508	0.0017708	0.0033801	-0.00370312	PG 97 (IGKV3-20, IGKV3D-20)	Non significant
P01699.P01700	0.00275	digit symbol	1.19349e-05	0.000579573	0.00117108	-0.00114721	PG 24 (IGLV1-44, IGLV1-47)	Non significant
P01699.P01700	0.00275	verbal fluency	-2.37224e-06	0.000328226	0.000654079	-0.000658823	PG 24 (IGLV1-44, IGLV1-47)	Non significant
P01699.P01700	0.00275	vocabulary	1.47328e-05	0.000535252	0.00108524	-0.00105577	PG 24 (IGLV1-44, IGLV1-47)	Non significant
P01699.P01700	0.00275	logical memory	-9.48123e-06	0.000385456	0.000761431	-0.000780393	PG 24 (IGLV1-44, IGLV1-47)	Non significant
P01699.P01700	0.00275	cognitive PGS	4.24043e-05	0.00086153	0.00176546	-0.00168066	PG 24 (IGLV1-44, IGLV1-47)	Non significant
P01700	0.0005	digit symbol	2.7983e-06	0.000125226	0.00025325	-0.000247653	Immunoglobulin lambda variable 1-47	Non significant
P01700	0.0005	verbal fluency	5.57421e-06	0.000295785	0.000597145	-0.000585997	Immunoglobulin lambda variable 1-47	Non significant
P01700	0.0005	vocabulary	6.87897e-07	6.42018e-05	0.000129091	-0.000127716	Immunoglobulin lambda variable 1-47	Non significant
P01700	0.0005	logical memory	-3.89585e-06	0.000178339	0.000352782	-0.000360573	Immunoglobulin lambda variable 1-47	Non significant
P01700	0.0005	cognitive PGS	-6.41837e-06	0.000287094	0.00056777	-0.000580607	Immunoglobulin lambda variable 1-47	Non significant
P01701	0.00075	digit symbol	-5.46089e-06	0.000412914	0.000820366	-0.000831288	Immunoglobulin lambda variable 1-51	Non significant
P01701	0.00075	verbal fluency	-1.14802e-05	0.000424511	0.000837542	-0.000860502	Immunoglobulin lambda variable 1-51	Non significant
P01701	0.00075	vocabulary	-3.68151e-06	0.000225317	0.000446952	-0.000454315	Immunoglobulin lambda variable 1-51	Non significant
P01701	0.00075	logical memory	-7.16782e-06	0.000281918	0.000556669	-0.000571004	Immunoglobulin lambda variable 1-51	Non significant
P01701	0.00075	cognitive PGS	4.66536e-06	0.000304099	0.000612864	-0.000603533	Immunoglobulin lambda variable 1-51	Non significant
P01703	0.007	digit symbol	-7.30729e-05	0.00103769	0.00200232	-0.00214846	Immunoglobulin lambda variable 1-40	Non significant
P01703	0.007	verbal fluency	-0.000107332	0.00149551	0.00288369	-0.00309836	Immunoglobulin lambda variable 1-40	Non significant
P01703	0.007	vocabulary	-1.79378e-05	0.0007786	0.00153926	-0.00157514	Immunoglobulin lambda variable 1-40	Non significant
P01703	0.007	logical memory	1.87822e-05	0.000635077	0.00128894	-0.00125137	Immunoglobulin lambda variable 1-40	Non significant
P01703	0.007	cognitive PGS	5.86507e-05	0.00111112	0.00228089	-0.00216359	Immunoglobulin lambda variable 1-40	Non significant
P01705	0.0015	digit symbol	-7.33676e-06	0.000222492	0.000437648	-0.000452321	Immunoglobulin lambda variable 2-23	Non significant
P01705	0.0015	verbal fluency	-8.38241e-06	0.000360463	0.000712543	-0.000729308	Immunoglobulin lambda variable 2-23	Non significant
P01705	0.0015	vocabulary	6.74404e-07	0.000135439	0.000271551	-0.000270203	Immunoglobulin lambda variable 2-23	Non significant
P01705	0.0015	logical memory	1.11543e-05	0.000343804	0.000698763	-0.000676454	Immunoglobulin lambda variable 2-23	Non significant
P01705	0.0015	cognitive PGS	-1.6334e-05	0.000529731	0.00104313	-0.0010758	Immunoglobulin lambda variable 2-23	Non significant
P01706	0.00425	digit symbol	-5.3615e-05	0.000945466	0.00183732	-0.00194455	Immunoglobulin lambda variable 2-11	Non significant
P01706	0.00425	verbal fluency	-1.13185e-05	0.000524721	0.00103812	-0.00106076	Immunoglobulin lambda variable 2-11	Non significant
P01706	0.00425	vocabulary	-2.41829e-05	0.00054224	0.0010603	-0.00110866	Immunoglobulin lambda variable 2-11	Non significant
P01706	0.00425	logical memory	4.17803e-06	0.000473009	0.000950195	-0.000941839	Immunoglobulin lambda variable 2-11	Non significant
P01706	0.00425	cognitive PGS	-6.33293e-05	0.00106579	0.00206826	-0.00219492	Immunoglobulin lambda variable 2-11	Non significant
P01706.P01709	0.002	digit symbol	-1.45053e-05	0.000428318	0.00084213	-0.000871141	PG 25 (IGLV2-11, IGLV2-8)	Non significant
P01706.P01709	0.002	verbal fluency	-9.76551e-06	0.000353907	0.000698049	-0.00071758	PG 25 (IGLV2-11, IGLV2-8)	Non significant
P01706.P01709	0.002	vocabulary	7.03031e-06	0.000279993	0.000567017	-0.000552956	PG 25 (IGLV2-11, IGLV2-8)	Non significant
P01706.P01709	0.002	logical memory	1.64644e-05	0.000473516	0.000963497	-0.000930568	PG 25 (IGLV2-11, IGLV2-8)	Non significant
P01706.P01709	0.002	cognitive PGS	-8.75659e-06	0.000307494	0.000606231	-0.000623744	PG 25 (IGLV2-11, IGLV2-8)	Non significant
P01709	0.00075	digit symbol	1.89477e-06	0.000154541	0.000310977	-0.000307188	Immunoglobulin lambda variable 2-8	Non significant
P01709	0.00075	verbal fluency	-1.28952e-06	0.000121664	0.000242039	-0.000244618	Immunoglobulin lambda variable 2-8	Non significant
P01709	0.00075	vocabulary	-3.62597e-06	0.000164247	0.000324868	-0.00033212	Immunoglobulin lambda variable 2-8	Non significant
P01709	0.00075	logical memory	2.10508e-06	0.00016234	0.000326785	-0.000322575	Immunoglobulin lambda variable 2-8	Non significant
P01709	0.00075	cognitive PGS	-2.96255e-08	0.000247489	0.000494948	-0.000495008	Immunoglobulin lambda variable 2-8	Non significant
P01714	0.00025	digit symbol	1.05566e-06	6.67661e-05	0.000134588	-0.000132476	Immunoglobulin lambda variable 3-19	Non significant
P01714	0.00025	verbal fluency	-1.7707e-06	0.000111989	0.000222207	-0.000225748	Immunoglobulin lambda variable 3-19	Non significant
P01714	0.00025	vocabulary	-1.11025e-06	7.02181e-05	0.000139326	-0.000141546	Immunoglobulin lambda variable 3-19	Non significant
P01714	0.00025	logical memory	2.2123e-06	0.000139918	0.000282049	-0.000277624	Immunoglobulin lambda variable 3-19	Non significant
P01714	0.00025	cognitive PGS	1.91786e-06	0.000121296	0.000244509	-0.000240674	Immunoglobulin lambda variable 3-19	Non significant
P01715.A0A075B6K4	0.757	digit symbol	-0.016551	0.012066	0.00758106	-0.040683	PG 26 (IGLV3-1, IGLV3-10)	Non significant
P01715.A0A075B6K4	0.757	verbal fluency	-0.0224793	0.014824	0.00716882	-0.0521274	PG 26 (IGLV3-1, IGLV3-10)	Non significant
P01715.A0A075B6K4	0.757	vocabulary	-0.0202005	0.0140694	0.00793822	-0.0483392	PG 26 (IGLV3-1, IGLV3-10)	Non significant
P01715.A0A075B6K4	0.757	logical memory	-0.00752854	0.00846846	0.00940837	-0.0244655	PG 26 (IGLV3-1, IGLV3-10)	Non significant
P01715.A0A075B6K4	0.757	cognitive PGS	0.00990415	0.0101203	0.0301447	-0.0103364	PG 26 (IGLV3-1, IGLV3-10)	Non significant
P01717.A0A075B6K4	0.0555	digit symbol	-0.000929159	0.00425724	0.00758531	-0.00944363	PG 27 (IGLV3-10, IGLV3-25)	Non significant
P01717.A0A075B6K4	0.0555	verbal fluency	-0.000832734	0.00408893	0.00734514	-0.0090106	PG 27 (IGLV3-10, IGLV3-25)	Non significant
P01717.A0A075B6K4	0.0555	vocabulary	-0.00121271	0.00545718	0.00970166	-0.0121271	PG 27 (IGLV3-10, IGLV3-25)	Non significant
P01717.A0A075B6K4	0.0555	logical memory	-0.000206192	0.00205392	0.00390166	-0.00431404	PG 27 (IGLV3-10, IGLV3-25)	Non significant
P01717.A0A075B6K4	0.0555	cognitive PGS	0.000872508	0.00417222	0.00921695	-0.00747194	PG 27 (IGLV3-10, IGLV3-25)	Non significant
P01717.P01718	0.00325	digit symbol	-1.885e-05	0.000520192	0.00102153	-0.00105923	PG 28 (IGLV3-25, IGLV3-27)	Non significant
P01717.P01718	0.00325	verbal fluency	-8.17182e-06	0.00039186	0.000775547	-0.000791891	PG 28 (IGLV3-25, IGLV3-27)	Non significant
P01717.P01718	0.00325	vocabulary	-4.07239e-05	0.000785975	0.00153123	-0.00161267	PG 28 (IGLV3-25, IGLV3-27)	Non significant
P01717.P01718	0.00325	logical memory	-2.28445e-05	0.000539961	0.00105708	-0.00110277	PG 28 (IGLV3-25, IGLV3-27)	Non significant
P01717.P01718	0.00325	cognitive PGS	6.70592e-06	0.000561133	0.00112897	-0.00111556	PG 28 (IGLV3-25, IGLV3-27)	Non significant
P01718	0.00075	digit symbol	-2.15478e-06	0.000213722	0.000425289	-0.000429599	Immunoglobulin lambda variable 3-27	Non significant
P01718	0.00075	verbal fluency	5.93634e-08	0.000120455	0.000240968	-0.00024085	Immunoglobulin lambda variable 3-27	Non significant
P01718	0.00075	vocabulary	-3.35814e-06	0.000162029	0.000320699	-0.000327415	Immunoglobulin lambda variable 3-27	Non significant
P01718	0.00075	logical memory	-3.98938e-06	0.000267492	0.000530994	-0.000538973	Immunoglobulin lambda variable 3-27	Non significant
P01718	0.00075	cognitive PGS	-6.12526e-06	0.000226716	0.000447307	-0.000459558	Immunoglobulin lambda variable 3-27	Non significant
P01742	0.02075	digit symbol	-0.000489538	0.00365048	0.00681142	-0.0077905	Immunoglobulin heavy variable 1-69	Non significant
P01742	0.02075	verbal fluency	-0.000218424	0.00200674	0.00379505	-0.0042319	Immunoglobulin heavy variable 1-69	Non significant
P01742	0.02075	vocabulary	-0.000289537	0.00239365	0.00449775	-0.00507683	Immunoglobulin heavy variable 1-69	Non significant
P01742	0.02075	logical memory	-0.000230917	0.0019717	0.00371248	-0.00417432	Immunoglobulin heavy variable 1-69	Non significant
P01742	0.02075	cognitive PGS	2.01801e-05	0.00128202	0.00258423	-0.00254387	Immunoglobulin heavy variable 1-69	Non significant
P01742.A0A0B4J2H0	0.0015	digit symbol	9.75838e-07	0.000205135	0.000411245	-0.000409293	PG 91 (IGHV1-69, IGHV1-69D)	Non significant
P01742.A0A0B4J2H0	0.0015	verbal fluency	-9.03188e-06	0.00029206	0.000575088	-0.000593152	PG 91 (IGHV1-69, IGHV1-69D)	Non significant
P01742.A0A0B4J2H0	0.0015	vocabulary	-2.69466e-06	0.000229091	0.000455487	-0.000460876	PG 91 (IGHV1-69, IGHV1-69D)	Non significant
P01742.A0A0B4J2H0	0.0015	logical memory	1.37249e-05	0.000393085	0.000799896	-0.000772446	PG 91 (IGHV1-69, IGHV1-69D)	Non significant
P01742.A0A0B4J2H0	0.0015	cognitive PGS	1.65009e-05	0.00046653	0.000949562	-0.00091656	PG 91 (IGHV1-69, IGHV1-69D)	Non significant
P01743	0.002	digit symbol	-5.70165e-07	0.00037768	0.000754791	-0.000755931	Immunoglobulin heavy variable 1-46	Non significant
P01743	0.002	verbal fluency	-3.00599e-06	0.000332564	0.000662123	-0.000668135	Immunoglobulin heavy variable 1-46	Non significant
P01743	0.002	vocabulary	1.12423e-06	0.00036059	0.000722304	-0.000720056	Immunoglobulin heavy variable 1-46	Non significant
P01743	0.002	logical memory	1.08157e-05	0.000518544	0.0010479	-0.00102627	Immunoglobulin heavy variable 1-46	Non significant
P01743	0.002	cognitive PGS	2.74535e-05	0.000654225	0.0013359	-0.001281	Immunoglobulin heavy variable 1-46	Non significant
P01762	0.00075	digit symbol	-2.02494e-07	4.51396e-05	9.00767e-05	-9.04817e-05	Immunoglobulin heavy variable 3-11	Non significant
P01762	0.00075	verbal fluency	5.45209e-07	0.000154969	0.000310483	-0.000309393	Immunoglobulin heavy variable 3-11	Non significant
P01762	0.00075	vocabulary	-1.65438e-06	0.000173126	0.000344597	-0.000347906	Immunoglobulin heavy variable 3-11	Non significant
P01762	0.00075	logical memory	-6.74147e-06	0.000345063	0.000683384	-0.000696867	Immunoglobulin heavy variable 3-11	Non significant
P01762	0.00075	cognitive PGS	5.36407e-06	0.000222955	0.000451273	-0.000440545	Immunoglobulin heavy variable 3-11	Non significant
P01766	0.001	digit symbol	-7.48088e-06	0.000423959	0.000840438	-0.000855399	Immunoglobulin heavy variable 3-13	Non significant
P01766	0.001	verbal fluency	-7.55334e-06	0.000376342	0.00074513	-0.000760237	Immunoglobulin heavy variable 3-13	Non significant
P01766	0.001	vocabulary	-8.6114e-06	0.000406895	0.000805178	-0.000822401	Immunoglobulin heavy variable 3-13	Non significant
P01766	0.001	logical memory	6.57435e-06	0.000372885	0.000752344	-0.000739196	Immunoglobulin heavy variable 3-13	Non significant
P01766	0.001	cognitive PGS	-4.06885e-06	0.000312445	0.000620822	-0.000628959	Immunoglobulin heavy variable 3-13	Non significant
P01768.P01767.A0A0B4J1X5.P0DP02.P0DP03.A0A0C4DH42.P01772.P01764.A0A075B7E8.A0A075B7B8.A0A0J9YY99	0.614	digit symbol	0.0154129	0.0146046	0.044622	-0.0137963	PG 29 (IGHV3-23, IGHV3OR16-12, IGHV3OR16-13, ...)	Non significant
P01768.P01767.A0A0B4J1X5.P0DP02.P0DP03.A0A0C4DH42.P01772.P01764.A0A075B7E8.A0A075B7B8.A0A0J9YY99	0.614	verbal fluency	0.00823325	0.0104318	0.0290968	-0.0126303	PG 29 (IGHV3-23, IGHV3OR16-12, IGHV3OR16-13, ...)	Non significant
P01768.P01767.A0A0B4J1X5.P0DP02.P0DP03.A0A0C4DH42.P01772.P01764.A0A075B7E8.A0A075B7B8.A0A0J9YY99	0.614	vocabulary	0.00750869	0.00988984	0.0272884	-0.012271	PG 29 (IGHV3-23, IGHV3OR16-12, IGHV3OR16-13, ...)	Non significant
P01768.P01767.A0A0B4J1X5.P0DP02.P0DP03.A0A0C4DH42.P01772.P01764.A0A075B7E8.A0A075B7B8.A0A0J9YY99	0.614	logical memory	-0.00134949	0.0073112	0.0132729	-0.0159719	PG 29 (IGHV3-23, IGHV3OR16-12, IGHV3OR16-13, ...)	Non significant
P01768.P01767.A0A0B4J1X5.P0DP02.P0DP03.A0A0C4DH42.P01772.P01764.A0A075B7E8.A0A075B7B8.A0A0J9YY99	0.614	cognitive PGS	-0.0221355	0.0201677	0.0181999	-0.0624709	PG 29 (IGHV3-23, IGHV3OR16-12, IGHV3OR16-13, ...)	Non significant
P01768.P01767.P0DP02.P0DP03.A0A0C4DH42.P01772.P01764.A0A0J9YY99	0.0845	digit symbol	0.000526475	0.0030825	0.00669147	-0.00563852	PG 30 (IGHV3-23, IGHV3-30, IGHV3-66, ...)	Non significant
P01768.P01767.P0DP02.P0DP03.A0A0C4DH42.P01772.P01764.A0A0J9YY99	0.0845	verbal fluency	0.000564233	0.00335652	0.00727727	-0.0061488	PG 30 (IGHV3-23, IGHV3-30, IGHV3-66, ...)	Non significant
P01768.P01767.P0DP02.P0DP03.A0A0C4DH42.P01772.P01764.A0A0J9YY99	0.0845	vocabulary	0.000173814	0.00302818	0.00623016	-0.00588254	PG 30 (IGHV3-23, IGHV3-30, IGHV3-66, ...)	Non significant
P01768.P01767.P0DP02.P0DP03.A0A0C4DH42.P01772.P01764.A0A0J9YY99	0.0845	logical memory	0.000365265	0.00290072	0.0061667	-0.00543617	PG 30 (IGHV3-23, IGHV3-30, IGHV3-66, ...)	Non significant
P01768.P01767.P0DP02.P0DP03.A0A0C4DH42.P01772.P01764.A0A0J9YY99	0.0845	cognitive PGS	-0.00255828	0.00893198	0.0153057	-0.0204222	PG 30 (IGHV3-23, IGHV3-30, IGHV3-66, ...)	Non significant
P01768.P0DP02.P0DP03.P01772.A0A0J9YY99	0.00775	digit symbol	-2.35389e-06	0.000775586	0.00154882	-0.00155353	PG 31 (IGHV3-30, IGHV3-30-3, IGHV3-30-5, IGHV3-33)	Non significant
P01768.P0DP02.P0DP03.P01772.A0A0J9YY99	0.00775	verbal fluency	-0.000155668	0.00190228	0.00364889	-0.00396023	PG 31 (IGHV3-30, IGHV3-30-3, IGHV3-30-5, IGHV3-33)	Non significant
P01768.P0DP02.P0DP03.P01772.A0A0J9YY99	0.00775	vocabulary	-6.61113e-05	0.00108356	0.002101	-0.00223322	PG 31 (IGHV3-30, IGHV3-30-3, IGHV3-30-5, IGHV3-33)	Non significant
P01768.P0DP02.P0DP03.P01772.A0A0J9YY99	0.00775	logical memory	3.67274e-05	0.000837945	0.00171262	-0.00163916	PG 31 (IGHV3-30, IGHV3-30-3, IGHV3-30-5, IGHV3-33)	Non significant
P01768.P0DP02.P0DP03.P01772.A0A0J9YY99	0.00775	cognitive PGS	7.38273e-05	0.00131929	0.0027124	-0.00256475	PG 31 (IGHV3-30, IGHV3-30-3, IGHV3-30-5, IGHV3-33)	Non significant
P01768.P0DP03.P01764.A0A0J9YY99	0.0025	digit symbol	3.58971e-05	0.000880687	0.00179727	-0.00172548	PG 32 (IGHV3-23, IGHV3-30, IGHV3-30-5)	Non significant
P01768.P0DP03.P01764.A0A0J9YY99	0.0025	verbal fluency	3.71065e-06	0.00043559	0.000874891	-0.000867469	PG 32 (IGHV3-23, IGHV3-30, IGHV3-30-5)	Non significant
P01768.P0DP03.P01764.A0A0J9YY99	0.0025	vocabulary	3.29052e-06	0.000598499	0.00120029	-0.00119371	PG 32 (IGHV3-23, IGHV3-30, IGHV3-30-5)	Non significant
P01768.P0DP03.P01764.A0A0J9YY99	0.0025	logical memory	-8.49694e-07	0.000620918	0.00124099	-0.00124269	PG 32 (IGHV3-23, IGHV3-30, IGHV3-30-5)	Non significant
P01768.P0DP03.P01764.A0A0J9YY99	0.0025	cognitive PGS	-2.84192e-05	0.000858111	0.0016878	-0.00174464	PG 32 (IGHV3-23, IGHV3-30, IGHV3-30-5)	Non significant
P01768.P0DP03.P01772.A0A0J9YY99	0	digit symbol	0	0	0	0	PG 33 (IGHV3-30, IGHV3-30-5, IGHV3-33)	Non significant
P01768.P0DP03.P01772.A0A0J9YY99	0	verbal fluency	0	0	0	0	PG 33 (IGHV3-30, IGHV3-30-5, IGHV3-33)	Non significant
P01768.P0DP03.P01772.A0A0J9YY99	0	vocabulary	0	0	0	0	PG 33 (IGHV3-30, IGHV3-30-5, IGHV3-33)	Non significant
P01768.P0DP03.P01772.A0A0J9YY99	0	logical memory	0	0	0	0	PG 33 (IGHV3-30, IGHV3-30-5, IGHV3-33)	Non significant
P01768.P0DP03.P01772.A0A0J9YY99	0	cognitive PGS	0	0	0	0	PG 33 (IGHV3-30, IGHV3-30-5, IGHV3-33)	Non significant
P01780	0.01425	digit symbol	0.000247852	0.0023938	0.00503545	-0.00453975	Immunoglobulin heavy variable 3-7	Non significant
P01780	0.01425	verbal fluency	5.69457e-05	0.00135756	0.00277206	-0.00265816	Immunoglobulin heavy variable 3-7	Non significant
P01780	0.01425	vocabulary	0.000244147	0.00240666	0.00505747	-0.00456918	Immunoglobulin heavy variable 3-7	Non significant
P01780	0.01425	logical memory	-5.29906e-05	0.00114612	0.00223925	-0.00234523	Immunoglobulin heavy variable 3-7	Non significant
P01780	0.01425	cognitive PGS	9.08144e-06	0.00128885	0.00258678	-0.00256861	Immunoglobulin heavy variable 3-7	Non significant
P01834	0.00275	digit symbol	3.45903e-05	0.00078193	0.00159845	-0.00152927	Immunoglobulin kappa constant	Non significant
P01834	0.00275	verbal fluency	1.01722e-05	0.000641085	0.00129234	-0.001272	Immunoglobulin kappa constant	Non significant
P01834	0.00275	vocabulary	7.55281e-07	0.000503615	0.00100798	-0.00100647	Immunoglobulin kappa constant	Non significant
P01834	0.00275	logical memory	1.15933e-06	0.000543389	0.00108794	-0.00108562	Immunoglobulin kappa constant	Non significant
P01834	0.00275	cognitive PGS	-1.26049e-05	0.000764481	0.00151636	-0.00154157	Immunoglobulin kappa constant	Non significant
P01857.A0A0A0MS08	0.06675	digit symbol	-0.000864016	0.00400633	0.00714864	-0.00887667	Immunoglobulin heavy constant gamma 1 (G1)	Non significant
P01857.A0A0A0MS08	0.06675	verbal fluency	-0.000461105	0.00302447	0.00558783	-0.00651004	Immunoglobulin heavy constant gamma 1 (G1)	Non significant
P01857.A0A0A0MS08	0.06675	vocabulary	-0.000597028	0.0032913	0.00598557	-0.00717962	Immunoglobulin heavy constant gamma 1 (G1)	Non significant
P01857.A0A0A0MS08	0.06675	logical memory	-1.99671e-05	0.00233916	0.00465835	-0.00469828	Immunoglobulin heavy constant gamma 1 (G1)	Non significant
P01857.A0A0A0MS08	0.06675	cognitive PGS	0.00187429	0.00745147	0.0167772	-0.0130287	Immunoglobulin heavy constant gamma 1 (G1)	Non significant
P01857.A0A0A0MS08.A0A0A0MS07	0.08225	digit symbol	-0.00118772	0.00498292	0.00877812	-0.0111536	Immunoglobulin heavy constant gamma 1 (G2)	Non significant
P01857.A0A0A0MS08.A0A0A0MS07	0.08225	verbal fluency	-0.00063838	0.00363855	0.00663872	-0.00791548	Immunoglobulin heavy constant gamma 1 (G2)	Non significant
P01857.A0A0A0MS08.A0A0A0MS07	0.08225	vocabulary	-0.00109122	0.0046656	0.00823998	-0.0104224	Immunoglobulin heavy constant gamma 1 (G2)	Non significant
P01857.A0A0A0MS08.A0A0A0MS07	0.08225	logical memory	-2.54167e-05	0.00260405	0.00518268	-0.00523351	Immunoglobulin heavy constant gamma 1 (G2)	Non significant
P01857.A0A0A0MS08.A0A0A0MS07	0.08225	cognitive PGS	0.00221176	0.0080175	0.0182468	-0.0138232	Immunoglobulin heavy constant gamma 1 (G2)	Non significant
P01857.P01859.A0A286YEY4.A0A0A0MS08.A0A0A0MS07	0.0135	digit symbol	0.00025727	0.00236019	0.00497766	-0.00446312	PG 34 (IGHG1, IGHG2)	Non significant
P01857.P01859.A0A286YEY4.A0A0A0MS08.A0A0A0MS07	0.0135	verbal fluency	8.30521e-05	0.00124604	0.00257514	-0.00240904	PG 34 (IGHG1, IGHG2)	Non significant
P01857.P01859.A0A286YEY4.A0A0A0MS08.A0A0A0MS07	0.0135	vocabulary	8.76663e-05	0.00136177	0.0028112	-0.00263587	PG 34 (IGHG1, IGHG2)	Non significant
P01857.P01859.A0A286YEY4.A0A0A0MS08.A0A0A0MS07	0.0135	logical memory	0.000167598	0.0017544	0.00367641	-0.00334121	PG 34 (IGHG1, IGHG2)	Non significant
P01857.P01859.A0A286YEY4.A0A0A0MS08.A0A0A0MS07	0.0135	cognitive PGS	-0.00016962	0.00179604	0.00342247	-0.00376171	PG 34 (IGHG1, IGHG2)	Non significant
P01859.A0A286YEY4	0.398	digit symbol	0.00918837	0.0126116	0.0344115	-0.0160348	Immunoglobulin heavy constant gamma 2 (G)	Non significant
P01859.A0A286YEY4	0.398	verbal fluency	0.003867	0.00723343	0.0183339	-0.0105999	Immunoglobulin heavy constant gamma 2 (G)	Non significant
P01859.A0A286YEY4	0.398	vocabulary	0.0046732	0.00801169	0.0206966	-0.0113502	Immunoglobulin heavy constant gamma 2 (G)	Non significant
P01859.A0A286YEY4	0.398	logical memory	0.00258082	0.00615443	0.0148897	-0.00972803	Immunoglobulin heavy constant gamma 2 (G)	Non significant
P01859.A0A286YEY4	0.398	cognitive PGS	-0.0112892	0.0151674	0.0190456	-0.041624	Immunoglobulin heavy constant gamma 2 (G)	Non significant
P01859.P01861.A0A286YFJ8.A0A286YEY4	0.016	digit symbol	0.000315348	0.00275557	0.00582649	-0.00519579	PG 35 (IGHG2, IGHG4)	Non significant
P01859.P01861.A0A286YFJ8.A0A286YEY4	0.016	verbal fluency	9.37898e-05	0.00151186	0.00311751	-0.00292993	PG 35 (IGHG2, IGHG4)	Non significant
P01859.P01861.A0A286YFJ8.A0A286YEY4	0.016	vocabulary	0.000124854	0.00175631	0.00363748	-0.00338777	PG 35 (IGHG2, IGHG4)	Non significant
P01859.P01861.A0A286YFJ8.A0A286YEY4	0.016	logical memory	0.000113836	0.00140378	0.00292141	-0.00269373	PG 35 (IGHG2, IGHG4)	Non significant
P01859.P01861.A0A286YFJ8.A0A286YEY4	0.016	cognitive PGS	-0.000147303	0.00209235	0.00403739	-0.00433199	PG 35 (IGHG2, IGHG4)	Non significant
P01860.A0A286YES1	0.054	digit symbol	-0.000453712	0.00272762	0.00500152	-0.00590894	Immunoglobulin heavy constant gamma 3 (G)	Non significant
P01860.A0A286YES1	0.054	verbal fluency	-0.000351398	0.00244097	0.00453054	-0.00523333	Immunoglobulin heavy constant gamma 3 (G)	Non significant
P01860.A0A286YES1	0.054	vocabulary	-0.00121273	0.00538289	0.00955306	-0.0119785	Immunoglobulin heavy constant gamma 3 (G)	Non significant
P01860.A0A286YES1	0.054	logical memory	0.000202428	0.00195732	0.00411707	-0.00371221	Immunoglobulin heavy constant gamma 3 (G)	Non significant
P01860.A0A286YES1	0.054	cognitive PGS	-0.000513987	0.00300632	0.00549865	-0.00652662	Immunoglobulin heavy constant gamma 3 (G)	Non significant
P01860.P01857.A0A286YES1.A0A0A0MS08.A0A0A0MS07	0.0795	digit symbol	-0.000998908	0.00432477	0.00765063	-0.00964845	PG 36 (IGHG1, IGHG3)	Non significant
P01860.P01857.A0A286YES1.A0A0A0MS08.A0A0A0MS07	0.0795	verbal fluency	-0.000715687	0.00360309	0.0064905	-0.00792188	PG 36 (IGHG1, IGHG3)	Non significant
P01860.P01857.A0A286YES1.A0A0A0MS08.A0A0A0MS07	0.0795	vocabulary	-0.00116149	0.00482305	0.00848461	-0.0108076	PG 36 (IGHG1, IGHG3)	Non significant
P01860.P01857.A0A286YES1.A0A0A0MS08.A0A0A0MS07	0.0795	logical memory	8.92456e-05	0.00255579	0.00520082	-0.00502233	PG 36 (IGHG1, IGHG3)	Non significant
P01860.P01857.A0A286YES1.A0A0A0MS08.A0A0A0MS07	0.0795	cognitive PGS	0.00210962	0.0077205	0.0175506	-0.0133314	PG 36 (IGHG1, IGHG3)	Non significant
P01860.P01857.P01859.A0A286YES1.A0A286YEY4.A0A0A0MS08.A0A0A0MS07	0.00075	digit symbol	3.03905e-06	0.000175801	0.000354641	-0.000348563	PG 37 (IGHG1, IGHG2, IGHG3)	Non significant
P01860.P01857.P01859.A0A286YES1.A0A286YEY4.A0A0A0MS08.A0A0A0MS07	0.00075	verbal fluency	-1.75808e-06	0.000232748	0.000463738	-0.000467254	PG 37 (IGHG1, IGHG2, IGHG3)	Non significant
P01860.P01857.P01859.A0A286YES1.A0A286YEY4.A0A0A0MS08.A0A0A0MS07	0.00075	vocabulary	-7.46202e-06	0.000405518	0.000803573	-0.000818497	PG 37 (IGHG1, IGHG2, IGHG3)	Non significant
P01860.P01857.P01859.A0A286YES1.A0A286YEY4.A0A0A0MS08.A0A0A0MS07	0.00075	logical memory	-2.16922e-06	9.20213e-05	0.000181873	-0.000186212	PG 37 (IGHG1, IGHG2, IGHG3)	Non significant
P01860.P01857.P01859.A0A286YES1.A0A286YEY4.A0A0A0MS08.A0A0A0MS07	0.00075	cognitive PGS	5.94437e-06	0.000235565	0.000477074	-0.000465185	PG 37 (IGHG1, IGHG2, IGHG3)	Non significant
P01860.P01857.P01859.P01861.A0A286YES1.A0A286YFJ8.A0A286YEY4.A0A0A0MS08.A0A0A0MS07	0.005	digit symbol	5.51426e-05	0.000970919	0.00199698	-0.0018867	PG 38 (IGHG1, IGHG2, IGHG3, IGHG4)	Non significant
P01860.P01857.P01859.P01861.A0A286YES1.A0A286YFJ8.A0A286YEY4.A0A0A0MS08.A0A0A0MS07	0.005	verbal fluency	1.02351e-05	0.000690447	0.00139113	-0.00137066	PG 38 (IGHG1, IGHG2, IGHG3, IGHG4)	Non significant
P01860.P01857.P01859.P01861.A0A286YES1.A0A286YFJ8.A0A286YEY4.A0A0A0MS08.A0A0A0MS07	0.005	vocabulary	-6.40989e-06	0.000546316	0.00108622	-0.00109904	PG 38 (IGHG1, IGHG2, IGHG3, IGHG4)	Non significant
P01860.P01857.P01859.P01861.A0A286YES1.A0A286YFJ8.A0A286YEY4.A0A0A0MS08.A0A0A0MS07	0.005	logical memory	2.67388e-05	0.000727233	0.0014812	-0.00142773	PG 38 (IGHG1, IGHG2, IGHG3, IGHG4)	Non significant
P01860.P01857.P01859.P01861.A0A286YES1.A0A286YFJ8.A0A286YEY4.A0A0A0MS08.A0A0A0MS07	0.005	cognitive PGS	-2.69251e-05	0.0010799	0.00213287	-0.00218672	PG 38 (IGHG1, IGHG2, IGHG3, IGHG4)	Non significant
P01860.P01859.A0A286YES1.A0A286YEY4	0.01325	digit symbol	-0.000140753	0.0016736	0.00320645	-0.00348795	PG 39 (IGHG2, IGHG3)	Non significant
P01860.P01859.A0A286YES1.A0A286YEY4	0.01325	verbal fluency	-0.000268952	0.00261802	0.00496708	-0.00550499	PG 39 (IGHG2, IGHG3)	Non significant
P01860.P01859.A0A286YES1.A0A286YEY4	0.01325	vocabulary	-0.000258926	0.00265837	0.00505781	-0.00557566	PG 39 (IGHG2, IGHG3)	Non significant
P01860.P01859.A0A286YES1.A0A286YEY4	0.01325	logical memory	-5.96036e-05	0.00107553	0.00209146	-0.00221066	PG 39 (IGHG2, IGHG3)	Non significant
P01860.P01859.A0A286YES1.A0A286YEY4	0.01325	cognitive PGS	-0.000125155	0.00181224	0.00349933	-0.00374964	PG 39 (IGHG2, IGHG3)	Non significant
P01860.P01859.P01861.A0A286YES1.A0A286YFJ8.A0A286YEY4	0.00725	digit symbol	7.77094e-05	0.0013294	0.00273652	-0.0025811	PG 40 (IGHG2, IGHG3, IGHG4)	Non significant
P01860.P01859.P01861.A0A286YES1.A0A286YFJ8.A0A286YEY4	0.00725	verbal fluency	-4.42572e-05	0.000917716	0.00179118	-0.00187969	PG 40 (IGHG2, IGHG3, IGHG4)	Non significant
P01860.P01859.P01861.A0A286YES1.A0A286YFJ8.A0A286YEY4	0.00725	vocabulary	5.59769e-05	0.000908057	0.00187209	-0.00176014	PG 40 (IGHG2, IGHG3, IGHG4)	Non significant
P01860.P01859.P01861.A0A286YES1.A0A286YFJ8.A0A286YEY4	0.00725	logical memory	2.6671e-05	0.00076609	0.00155885	-0.00150551	PG 40 (IGHG2, IGHG3, IGHG4)	Non significant
P01860.P01859.P01861.A0A286YES1.A0A286YFJ8.A0A286YEY4	0.00725	cognitive PGS	-2.07606e-06	0.00101083	0.00201959	-0.00202374	PG 40 (IGHG2, IGHG3, IGHG4)	Non significant
P01861.A0A286YFJ8	0.002	digit symbol	-2.32444e-07	0.000244964	0.000489696	-0.000490161	Immunoglobulin heavy constant gamma 4 (G)	Non significant
P01861.A0A286YFJ8	0.002	verbal fluency	-3.88626e-06	0.000289422	0.000574958	-0.00058273	Immunoglobulin heavy constant gamma 4 (G)	Non significant
P01861.A0A286YFJ8	0.002	vocabulary	-1.14599e-06	0.000378709	0.000756272	-0.000758564	Immunoglobulin heavy constant gamma 4 (G)	Non significant
P01861.A0A286YFJ8	0.002	logical memory	-2.36371e-05	0.000575113	0.00112659	-0.00117386	Immunoglobulin heavy constant gamma 4 (G)	Non significant
P01861.A0A286YFJ8	0.002	cognitive PGS	2.59609e-05	0.000636111	0.00129818	-0.00124626	Immunoglobulin heavy constant gamma 4 (G)	Non significant
P01871.A0A1B0GUU9	0.04125	digit symbol	0.000816324	0.00430232	0.00942097	-0.00778832	Immunoglobulin heavy constant mu (G)	Non significant
P01871.A0A1B0GUU9	0.04125	verbal fluency	0.000742323	0.0039899	0.00872211	-0.00723747	Immunoglobulin heavy constant mu (G)	Non significant
P01871.A0A1B0GUU9	0.04125	vocabulary	0.000554019	0.00308294	0.0067199	-0.00561186	Immunoglobulin heavy constant mu (G)	Non significant
P01871.A0A1B0GUU9	0.04125	logical memory	-4.66943e-05	0.00178692	0.00352715	-0.00362054	Immunoglobulin heavy constant mu (G)	Non significant
P01871.A0A1B0GUU9	0.04125	cognitive PGS	-0.000366345	0.00263226	0.00489817	-0.00563086	Immunoglobulin heavy constant mu (G)	Non significant
P01876.A0A0G2JMB2.A0A286YEY1	0.003	digit symbol	4.42153e-05	0.00107164	0.0021875	-0.00209907	PG 41 (IGHA1, IGHA2)	Non significant
P01876.A0A0G2JMB2.A0A286YEY1	0.003	verbal fluency	3.44212e-05	0.00078234	0.0015991	-0.00153026	PG 41 (IGHA1, IGHA2)	Non significant
P01876.A0A0G2JMB2.A0A286YEY1	0.003	vocabulary	2.58324e-05	0.00058477	0.00119537	-0.00114371	PG 41 (IGHA1, IGHA2)	Non significant
P01876.A0A0G2JMB2.A0A286YEY1	0.003	logical memory	-7.87925e-06	0.000444567	0.000881254	-0.000897013	PG 41 (IGHA1, IGHA2)	Non significant
P01876.A0A0G2JMB2.A0A286YEY1	0.003	cognitive PGS	-4.40886e-05	0.00118212	0.00232015	-0.00240833	PG 41 (IGHA1, IGHA2)	Non significant
P01876.A0A286YEY1	0.00075	digit symbol	3.06116e-06	0.000180158	0.000363377	-0.000357255	Immunoglobulin heavy constant alpha 1 (G)	Non significant
P01876.A0A286YEY1	0.00075	verbal fluency	-7.21677e-06	0.000278065	0.000548914	-0.000563348	Immunoglobulin heavy constant alpha 1 (G)	Non significant
P01876.A0A286YEY1	0.00075	vocabulary	-3.55252e-06	0.000160955	0.000318358	-0.000325463	Immunoglobulin heavy constant alpha 1 (G)	Non significant
P01876.A0A286YEY1	0.00075	logical memory	-3.55066e-06	0.000150857	0.000298164	-0.000305265	Immunoglobulin heavy constant alpha 1 (G)	Non significant
P01876.A0A286YEY1	0.00075	cognitive PGS	7.34742e-07	0.00012437	0.000249475	-0.000248005	Immunoglobulin heavy constant alpha 1 (G)	Non significant
P01876.P01877.A0A0G2JMB2.A0A286YEY1.A0A286YEY5	0.00075	digit symbol	-1.72751e-06	9.62017e-05	0.000190676	-0.000194131	PG 42 (IGHA2, IGHA1)	Non significant
P01876.P01877.A0A0G2JMB2.A0A286YEY1.A0A286YEY5	0.00075	verbal fluency	-6.80937e-08	0.000257216	0.000514365	-0.000514501	PG 42 (IGHA2, IGHA1)	Non significant
P01876.P01877.A0A0G2JMB2.A0A286YEY1.A0A286YEY5	0.00075	vocabulary	-1.47716e-06	0.000233442	0.000465406	-0.00046836	PG 42 (IGHA2, IGHA1)	Non significant
P01876.P01877.A0A0G2JMB2.A0A286YEY1.A0A286YEY5	0.00075	logical memory	-8.54162e-06	0.000314302	0.000620062	-0.000637145	PG 42 (IGHA2, IGHA1)	Non significant
P01876.P01877.A0A0G2JMB2.A0A286YEY1.A0A286YEY5	0.00075	cognitive PGS	-1.32897e-05	0.000535071	0.00105685	-0.00108343	PG 42 (IGHA2, IGHA1)	Non significant
P01877.A0A0G2JMB2.A0A286YEY5	0.865	digit symbol	0.0192224	0.0109378	0.041098	-0.00265323	Immunoglobulin heavy constant alpha 2 (G)	Non significant
P01877.A0A0G2JMB2.A0A286YEY5	0.865	verbal fluency	0.019174	0.0110026	0.0411792	-0.00283113	Immunoglobulin heavy constant alpha 2 (G)	Non significant
P01877.A0A0G2JMB2.A0A286YEY5	0.865	vocabulary	0.0132843	0.0092158	0.0317159	-0.00514733	Immunoglobulin heavy constant alpha 2 (G)	Non significant
P01877.A0A0G2JMB2.A0A286YEY5	0.865	logical memory	0.00293818	0.00756495	0.0180681	-0.0121917	Immunoglobulin heavy constant alpha 2 (G)	Non significant
P01877.A0A0G2JMB2.A0A286YEY5	0.865	cognitive PGS	-0.022521	0.0121106	0.0017001	-0.0467421	Immunoglobulin heavy constant alpha 2 (G)	Non significant
P01880.A0A0A0MS09	0.00125	digit symbol	4.74201e-06	0.000262116	0.000528975	-0.000519491	Immunoglobulin heavy constant delta (G)	Non significant
P01880.A0A0A0MS09	0.00125	verbal fluency	-6.67166e-07	0.000120947	0.000241226	-0.00024256	Immunoglobulin heavy constant delta (G)	Non significant
P01880.A0A0A0MS09	0.00125	vocabulary	-1.28971e-05	0.00046257	0.000912243	-0.000938037	Immunoglobulin heavy constant delta (G)	Non significant
P01880.A0A0A0MS09	0.00125	logical memory	2.01495e-05	0.000619633	0.00125942	-0.00121912	Immunoglobulin heavy constant delta (G)	Non significant
P01880.A0A0A0MS09	0.00125	cognitive PGS	1.62123e-06	0.000128153	0.000257927	-0.000254685	Immunoglobulin heavy constant delta (G)	Non significant
P02042	0.07225	digit symbol	0.000235985	0.00232393	0.00488385	-0.00441188	Hemoglobin subunit delta	Non significant
P02042	0.07225	verbal fluency	-0.00117065	0.00465897	0.0081473	-0.0104886	Hemoglobin subunit delta	Non significant
P02042	0.07225	vocabulary	-0.00101681	0.00424738	0.00747795	-0.00951156	Hemoglobin subunit delta	Non significant
P02042	0.07225	logical memory	0.000924819	0.00391241	0.00874964	-0.0069	Hemoglobin subunit delta	Non significant
P02042	0.07225	cognitive PGS	-0.000451468	0.00271616	0.00498086	-0.00588379	Hemoglobin subunit delta	Non significant
P02042.E9PEW8.E9PFT6	0.00525	digit symbol	2.86963e-05	0.000712062	0.00145282	-0.00139543	Hemoglobin subunit delta (G)	Non significant
P02042.E9PEW8.E9PFT6	0.00525	verbal fluency	-6.6372e-05	0.00103497	0.00200358	-0.00213632	Hemoglobin subunit delta (G)	Non significant
P02042.E9PEW8.E9PFT6	0.00525	vocabulary	-4.53933e-05	0.000774535	0.00150368	-0.00159446	Hemoglobin subunit delta (G)	Non significant
P02042.E9PEW8.E9PFT6	0.00525	logical memory	3.98587e-05	0.000750213	0.00154028	-0.00146057	Hemoglobin subunit delta (G)	Non significant
P02042.E9PEW8.E9PFT6	0.00525	cognitive PGS	4.89411e-06	0.000640974	0.00128684	-0.00127705	Hemoglobin subunit delta (G)	Non significant
P02042.P68871	0.00625	digit symbol	-6.07385e-06	0.000593472	0.00118087	-0.00119302	PG 89 (HBB, HBD)	Non significant
P02042.P68871	0.00625	verbal fluency	-4.87832e-05	0.000974394	0.00190001	-0.00199757	PG 89 (HBB, HBD)	Non significant
P02042.P68871	0.00625	vocabulary	-4.16106e-05	0.000784666	0.00152772	-0.00161094	PG 89 (HBB, HBD)	Non significant
P02042.P68871	0.00625	logical memory	7.9516e-05	0.00120578	0.00249107	-0.00233204	PG 89 (HBB, HBD)	Non significant
P02042.P68871	0.00625	cognitive PGS	-2.87608e-05	0.000550282	0.0010718	-0.00112933	PG 89 (HBB, HBD)	Non significant
P02042.P68871.E9PEW8.C9JRG0.E9PFT6.F8W6P5.A0A0J9YWK4	0.006	digit symbol	2.94921e-05	0.00108333	0.00219616	-0.00213717	PG 43 (HBD, HBB)	Non significant
P02042.P68871.E9PEW8.C9JRG0.E9PFT6.F8W6P5.A0A0J9YWK4	0.006	verbal fluency	-1.47124e-05	0.00151451	0.0030143	-0.00304373	PG 43 (HBD, HBB)	Non significant
P02042.P68871.E9PEW8.C9JRG0.E9PFT6.F8W6P5.A0A0J9YWK4	0.006	vocabulary	5.82233e-06	0.00106212	0.00213006	-0.00211842	PG 43 (HBD, HBB)	Non significant
P02042.P68871.E9PEW8.C9JRG0.E9PFT6.F8W6P5.A0A0J9YWK4	0.006	logical memory	6.21759e-05	0.00106397	0.00219013	-0.00206577	PG 43 (HBD, HBB)	Non significant
P02042.P68871.E9PEW8.C9JRG0.E9PFT6.F8W6P5.A0A0J9YWK4	0.006	cognitive PGS	6.50049e-06	0.000792643	0.00159179	-0.00157879	PG 43 (HBD, HBB)	Non significant
P02042.P68871.E9PEW8.E9PFT6.F8W6P5	0.00825	digit symbol	-3.78039e-05	0.000728918	0.00142003	-0.00149564	PG 44 (HBD, HBB)	Non significant
P02042.P68871.E9PEW8.E9PFT6.F8W6P5	0.00825	verbal fluency	-7.80843e-05	0.00115569	0.00223329	-0.00238946	PG 44 (HBD, HBB)	Non significant
P02042.P68871.E9PEW8.E9PFT6.F8W6P5	0.00825	vocabulary	-0.00012446	0.00155968	0.0029949	-0.00324382	PG 44 (HBD, HBB)	Non significant
P02042.P68871.E9PEW8.E9PFT6.F8W6P5	0.00825	logical memory	5.61467e-05	0.000891539	0.00183923	-0.00172693	PG 44 (HBD, HBB)	Non significant
P02042.P68871.E9PEW8.E9PFT6.F8W6P5	0.00825	cognitive PGS	-8.66044e-05	0.00128747	0.00248834	-0.00266155	PG 44 (HBD, HBB)	Non significant
P02042.P68871.E9PFT6	0.0045	digit symbol	-5.13715e-06	0.000380997	0.000756856	-0.000767131	PG 45 (HBD, HBB)	Non significant
P02042.P68871.E9PFT6	0.0045	verbal fluency	-5.17663e-05	0.000944588	0.00183741	-0.00194094	PG 45 (HBD, HBB)	Non significant
P02042.P68871.E9PFT6	0.0045	vocabulary	-4.15705e-05	0.000934076	0.00182658	-0.00190972	PG 45 (HBD, HBB)	Non significant
P02042.P68871.E9PFT6	0.0045	logical memory	4.76726e-05	0.000882543	0.00181276	-0.00171741	PG 45 (HBD, HBB)	Non significant
P02042.P68871.E9PFT6	0.0045	cognitive PGS	-1.31203e-05	0.000580302	0.00114748	-0.00117372	PG 45 (HBD, HBB)	Non significant
P02647	0.07025	digit symbol	0.00114487	0.00484158	0.010828	-0.00853829	Apolipoprotein A-I	Non significant
P02647	0.07025	verbal fluency	0.00199743	0.00770978	0.017417	-0.0134221	Apolipoprotein A-I	Non significant
P02647	0.07025	vocabulary	0.000893351	0.00404701	0.00898737	-0.00720067	Apolipoprotein A-I	Non significant
P02647	0.07025	logical memory	0.000468292	0.00289119	0.00625068	-0.00531409	Apolipoprotein A-I	Non significant
P02647	0.07025	cognitive PGS	-0.000154352	0.00388245	0.00761054	-0.00791925	Apolipoprotein A-I	Non significant
P02647.F8W696	0.318	digit symbol	0.00484024	0.00879429	0.0224288	-0.0127483	Apolipoprotein A-I (G)	Non significant
P02647.F8W696	0.318	verbal fluency	0.0097458	0.0152577	0.0402613	-0.0207697	Apolipoprotein A-I (G)	Non significant
P02647.F8W696	0.318	vocabulary	0.00312778	0.00706805	0.0172639	-0.0110083	Apolipoprotein A-I (G)	Non significant
P02647.F8W696	0.318	logical memory	0.0012655	0.00526733	0.0118002	-0.00926917	Apolipoprotein A-I (G)	Non significant
P02647.F8W696	0.318	cognitive PGS	-0.0064277	0.0113388	0.01625	-0.0291054	Apolipoprotein A-I (G)	Non significant
P02649	0.01175	digit symbol	7.54525e-05	0.00123104	0.00253753	-0.00238662	Apolipoprotein E	Non significant
P02649	0.01175	verbal fluency	-4.98056e-06	0.000927356	0.00184973	-0.00185969	Apolipoprotein E	Non significant
P02649	0.01175	vocabulary	0.000216996	0.0022207	0.00465839	-0.0042244	Apolipoprotein E	Non significant
P02649	0.01175	logical memory	1.01552e-05	0.00087484	0.00175984	-0.00173953	Apolipoprotein E	Non significant
P02649	0.01175	cognitive PGS	2.56719e-05	0.00156172	0.00314911	-0.00309777	Apolipoprotein E	Non significant
P02649.E7ERP7.H0Y7L5.E9PEV4	0.00075	digit symbol	-7.04632e-06	0.000329456	0.000651865	-0.000665958	Apolipoprotein E (G1)	Non significant
P02649.E7ERP7.H0Y7L5.E9PEV4	0.00075	verbal fluency	-4.9071e-06	0.000362183	0.000719459	-0.000729273	Apolipoprotein E (G1)	Non significant
P02649.E7ERP7.H0Y7L5.E9PEV4	0.00075	vocabulary	-1.65563e-06	0.000214948	0.000428241	-0.000431552	Apolipoprotein E (G1)	Non significant
P02649.E7ERP7.H0Y7L5.E9PEV4	0.00075	logical memory	-5.36579e-06	0.000254268	0.00050317	-0.000513902	Apolipoprotein E (G1)	Non significant
P02649.E7ERP7.H0Y7L5.E9PEV4	0.00075	cognitive PGS	-1.58441e-06	0.000221027	0.00044047	-0.000443639	Apolipoprotein E (G1)	Non significant
P02649.H0Y7L5	0.00775	digit symbol	9.29513e-05	0.0013686	0.00283015	-0.00264425	Apolipoprotein E (G2)	Non significant
P02649.H0Y7L5	0.00775	verbal fluency	1.01784e-05	0.000730149	0.00147048	-0.00145012	Apolipoprotein E (G2)	Non significant
P02649.H0Y7L5	0.00775	vocabulary	0.000104509	0.00152256	0.00314963	-0.00294061	Apolipoprotein E (G2)	Non significant
P02649.H0Y7L5	0.00775	logical memory	1.17436e-05	0.000753791	0.00151933	-0.00149584	Apolipoprotein E (G2)	Non significant
P02649.H0Y7L5	0.00775	cognitive PGS	-6.86879e-05	0.00148997	0.00291125	-0.00304862	Apolipoprotein E (G2)	Non significant
P02652.V9GYM3.V9GYG9.V9GYE3	0.01	digit symbol	2.07538e-05	0.00107547	0.00217169	-0.00213018	Apolipoprotein A-II (G3)	Non significant
P02652.V9GYM3.V9GYG9.V9GYE3	0.01	verbal fluency	4.33988e-05	0.000841553	0.0017265	-0.00163971	Apolipoprotein A-II (G3)	Non significant
P02652.V9GYM3.V9GYG9.V9GYE3	0.01	vocabulary	-0.000153299	0.00180114	0.00344899	-0.00375559	Apolipoprotein A-II (G3)	Non significant
P02652.V9GYM3.V9GYG9.V9GYE3	0.01	logical memory	-5.18238e-05	0.00108516	0.0021185	-0.00222215	Apolipoprotein A-II (G3)	Non significant
P02652.V9GYM3.V9GYG9.V9GYE3	0.01	cognitive PGS	-9.18593e-05	0.00157131	0.00305075	-0.00323447	Apolipoprotein A-II (G3)	Non significant
P02652.V9GYM3.V9GYS1.V9GYG9.V9GYC1	0.02475	digit symbol	0.000239353	0.00212285	0.00448506	-0.00400635	Apolipoprotein A-II (G2)	Non significant
P02652.V9GYM3.V9GYS1.V9GYG9.V9GYC1	0.02475	verbal fluency	0.000265241	0.00230596	0.00487716	-0.00434668	Apolipoprotein A-II (G2)	Non significant
P02652.V9GYM3.V9GYS1.V9GYG9.V9GYC1	0.02475	vocabulary	-0.000148062	0.00181068	0.00347331	-0.00376943	Apolipoprotein A-II (G2)	Non significant
P02652.V9GYM3.V9GYS1.V9GYG9.V9GYC1	0.02475	logical memory	-0.000121271	0.00178976	0.00345825	-0.0037008	Apolipoprotein A-II (G2)	Non significant
P02652.V9GYM3.V9GYS1.V9GYG9.V9GYC1	0.02475	cognitive PGS	0.000354291	0.00306913	0.00649254	-0.00578396	Apolipoprotein A-II (G2)	Non significant
P02652.V9GYM3.V9GYS1.V9GYG9.V9GYC1.V9GYE3	0.17725	digit symbol	0.00205481	0.00585341	0.0137616	-0.00965201	Apolipoprotein A-II (G1)	Non significant
P02652.V9GYM3.V9GYS1.V9GYG9.V9GYC1.V9GYE3	0.17725	verbal fluency	0.00331095	0.00809292	0.0194968	-0.0128749	Apolipoprotein A-II (G1)	Non significant
P02652.V9GYM3.V9GYS1.V9GYG9.V9GYC1.V9GYE3	0.17725	vocabulary	-0.00180515	0.00553908	0.00927301	-0.0128833	Apolipoprotein A-II (G1)	Non significant
P02652.V9GYM3.V9GYS1.V9GYG9.V9GYC1.V9GYE3	0.17725	logical memory	0.000501017	0.00390851	0.00831803	-0.007316	Apolipoprotein A-II (G1)	Non significant
P02652.V9GYM3.V9GYS1.V9GYG9.V9GYC1.V9GYE3	0.17725	cognitive PGS	-0.00314114	0.00819783	0.0132545	-0.0195368	Apolipoprotein A-II (G1)	Non significant
P02654.K7EJI9.K7ERI9.K7EKP1.K7ELM9.K7EPF9	0.30875	digit symbol	0.00716741	0.0117088	0.030585	-0.0162502	Apolipoprotein C-I (G2)	Non significant
P02654.K7EJI9.K7ERI9.K7EKP1.K7ELM9.K7EPF9	0.30875	verbal fluency	0.00286841	0.00644739	0.0157632	-0.0100264	Apolipoprotein C-I (G2)	Non significant
P02654.K7EJI9.K7ERI9.K7EKP1.K7ELM9.K7EPF9	0.30875	vocabulary	0.0124524	0.0193349	0.0511222	-0.0262174	Apolipoprotein C-I (G2)	Non significant
P02654.K7EJI9.K7ERI9.K7EKP1.K7ELM9.K7EPF9	0.30875	logical memory	0.00476274	0.00879433	0.0223514	-0.0128259	Apolipoprotein C-I (G2)	Non significant
P02654.K7EJI9.K7ERI9.K7EKP1.K7ELM9.K7EPF9	0.30875	cognitive PGS	0.0010873	0.00524487	0.011577	-0.00940244	Apolipoprotein C-I (G2)	Non significant
P02654.K7EJI9.K7ERI9.K7ELM9.K7EPF9	0.00125	digit symbol	-6.09276e-06	0.000352392	0.000698692	-0.000710878	Apolipoprotein C-I (G3)	Non significant
P02654.K7EJI9.K7ERI9.K7ELM9.K7EPF9	0.00125	verbal fluency	-2.10902e-06	0.000219717	0.000437325	-0.000441543	Apolipoprotein C-I (G3)	Non significant
P02654.K7EJI9.K7ERI9.K7ELM9.K7EPF9	0.00125	vocabulary	-1.06201e-06	0.000154639	0.000308215	-0.000310339	Apolipoprotein C-I (G3)	Non significant
P02654.K7EJI9.K7ERI9.K7ELM9.K7EPF9	0.00125	logical memory	-1.19587e-06	0.00039789	0.000794584	-0.000796976	Apolipoprotein C-I (G3)	Non significant
P02654.K7EJI9.K7ERI9.K7ELM9.K7EPF9	0.00125	cognitive PGS	-3.08431e-06	0.000285728	0.000568371	-0.00057454	Apolipoprotein C-I (G3)	Non significant
P02654.K7ERI9	0.70425	digit symbol	0.0178922	0.0136641	0.0452203	-0.00943599	Apolipoprotein C-I (G1)	Non significant
P02654.K7ERI9	0.70425	verbal fluency	0.00523884	0.00826353	0.0217659	-0.0112882	Apolipoprotein C-I (G1)	Non significant
P02654.K7ERI9	0.70425	vocabulary	0.027334	0.0191972	0.0657285	-0.0110605	Apolipoprotein C-I (G1)	Non significant
P02654.K7ERI9	0.70425	logical memory	0.0149518	0.0121907	0.0393331	-0.00942955	Apolipoprotein C-I (G1)	Non significant
P02654.K7ERI9	0.70425	cognitive PGS	0.00380077	0.00815163	0.020104	-0.0125025	Apolipoprotein C-I (G1)	Non significant
P02655.K7ER74.A0A024R0T9	0.00075	digit symbol	-6.09476e-06	0.000223532	0.00044097	-0.000453159	PG 74 (APOC2, APC2, APOC4-APOC2)	Non significant
P02655.K7ER74.A0A024R0T9	0.00075	verbal fluency	-1.50859e-06	0.000210402	0.000419295	-0.000422312	PG 74 (APOC2, APC2, APOC4-APOC2)	Non significant
P02655.K7ER74.A0A024R0T9	0.00075	vocabulary	3.77642e-06	0.000243701	0.000491178	-0.000483625	PG 74 (APOC2, APC2, APOC4-APOC2)	Non significant
P02655.K7ER74.A0A024R0T9	0.00075	logical memory	-2.41238e-06	0.000138159	0.000273906	-0.000278731	PG 74 (APOC2, APC2, APOC4-APOC2)	Non significant
P02655.K7ER74.A0A024R0T9	0.00075	cognitive PGS	-4.14319e-06	0.000260918	0.000517692	-0.000525978	PG 74 (APOC2, APC2, APOC4-APOC2)	Non significant
P02655.K7ER74.Q6P163.A0A024R0T9	0.00125	digit symbol	3.54539e-06	0.000153338	0.000310221	-0.00030313	PG 77 (APOC2, APC2, APOC4-APOC2)	Non significant
P02655.K7ER74.Q6P163.A0A024R0T9	0.00125	verbal fluency	1.69162e-05	0.00052552	0.00106796	-0.00103412	PG 77 (APOC2, APC2, APOC4-APOC2)	Non significant
P02655.K7ER74.Q6P163.A0A024R0T9	0.00125	vocabulary	1.43889e-05	0.000435537	0.000885462	-0.000856685	PG 77 (APOC2, APC2, APOC4-APOC2)	Non significant
P02655.K7ER74.Q6P163.A0A024R0T9	0.00125	logical memory	1.67951e-05	0.000520828	0.00105845	-0.00102486	PG 77 (APOC2, APC2, APOC4-APOC2)	Non significant
P02655.K7ER74.Q6P163.A0A024R0T9	0.00125	cognitive PGS	5.38484e-06	0.000325298	0.00065598	-0.000645211	PG 77 (APOC2, APC2, APOC4-APOC2)	Non significant
P02655.V9GYJ8.K7ER74.A0A024R0T9	0.00125	digit symbol	-6.8993e-06	0.000591136	0.00117537	-0.00118917	PG 76 (APOC2, APC2, APOC4-APOC2)	Non significant
P02655.V9GYJ8.K7ER74.A0A024R0T9	0.00125	verbal fluency	-8.76795e-07	0.000238749	0.00047662	-0.000478374	PG 76 (APOC2, APC2, APOC4-APOC2)	Non significant
P02655.V9GYJ8.K7ER74.A0A024R0T9	0.00125	vocabulary	-1.97296e-06	0.000216892	0.000431811	-0.000435757	PG 76 (APOC2, APC2, APOC4-APOC2)	Non significant
P02655.V9GYJ8.K7ER74.A0A024R0T9	0.00125	logical memory	5.87437e-06	0.000346462	0.000698799	-0.00068705	PG 76 (APOC2, APC2, APOC4-APOC2)	Non significant
P02655.V9GYJ8.K7ER74.A0A024R0T9	0.00125	cognitive PGS	-5.44998e-06	0.000488053	0.000970655	-0.000981555	PG 76 (APOC2, APC2, APOC4-APOC2)	Non significant
P02655.V9GYJ8.K7ER74.Q6P163.A0A024R0T9	0.00425	digit symbol	-2.98598e-05	0.000646921	0.00126398	-0.0013237	PG 75 (APOC2, APC2, APOC4-APOC2)	Non significant
P02655.V9GYJ8.K7ER74.Q6P163.A0A024R0T9	0.00425	verbal fluency	6.04082e-05	0.00109674	0.0022539	-0.00213308	PG 75 (APOC2, APC2, APOC4-APOC2)	Non significant
P02655.V9GYJ8.K7ER74.Q6P163.A0A024R0T9	0.00425	vocabulary	1.15225e-05	0.000812812	0.00163715	-0.0016141	PG 75 (APOC2, APC2, APOC4-APOC2)	Non significant
P02655.V9GYJ8.K7ER74.Q6P163.A0A024R0T9	0.00425	logical memory	-1.48092e-05	0.000496783	0.000978756	-0.00100837	PG 75 (APOC2, APC2, APOC4-APOC2)	Non significant
P02655.V9GYJ8.K7ER74.Q6P163.A0A024R0T9	0.00425	cognitive PGS	-4.17149e-06	0.000475332	0.000946492	-0.000954835	PG 75 (APOC2, APC2, APOC4-APOC2)	Non significant
P02656.B0YIW2	0.00825	digit symbol	3.16631e-05	0.000801356	0.00163438	-0.00157105	Apolipoprotein C-III (G)	Non significant
P02656.B0YIW2	0.00825	verbal fluency	0.000173633	0.00215064	0.00447491	-0.00412765	Apolipoprotein C-III (G)	Non significant
P02656.B0YIW2	0.00825	vocabulary	9.70145e-05	0.00141307	0.00292316	-0.00272913	Apolipoprotein C-III (G)	Non significant
P02656.B0YIW2	0.00825	logical memory	3.93852e-05	0.000871983	0.00178335	-0.00170458	Apolipoprotein C-III (G)	Non significant
P02656.B0YIW2	0.00825	cognitive PGS	8.93243e-05	0.00130478	0.00269888	-0.00252023	Apolipoprotein C-III (G)	Non significant
P02671	0.00775	digit symbol	-7.3738e-05	0.00103422	0.0019947	-0.00214218	Fibrinogen alpha chain	Non significant
P02671	0.00775	verbal fluency	-5.63175e-05	0.00092084	0.00178536	-0.001898	Fibrinogen alpha chain	Non significant
P02671	0.00775	vocabulary	6.31373e-05	0.000960644	0.00198443	-0.00185815	Fibrinogen alpha chain	Non significant
P02671	0.00775	logical memory	3.61045e-05	0.000738151	0.00151241	-0.0014402	Fibrinogen alpha chain	Non significant
P02671	0.00775	cognitive PGS	0.000140941	0.00172897	0.00359889	-0.003317	Fibrinogen alpha chain	Non significant
P02743	0.00375	digit symbol	1.01669e-05	0.000742513	0.00149519	-0.00147486	Serum amyloid P-component	Non significant
P02743	0.00375	verbal fluency	-4.75258e-05	0.000910441	0.00177336	-0.00186841	Serum amyloid P-component	Non significant
P02743	0.00375	vocabulary	-2.01476e-05	0.000642829	0.00126551	-0.00130581	Serum amyloid P-component	Non significant
P02743	0.00375	logical memory	3.7738e-05	0.000938477	0.00191469	-0.00183922	Serum amyloid P-component	Non significant
P02743	0.00375	cognitive PGS	-5.30911e-06	0.000603827	0.00120234	-0.00121296	Serum amyloid P-component	Non significant
P02745.X6RLJ0	0.0015	digit symbol	9.00301e-06	0.000455606	0.000920215	-0.000902209	Complement C1q subcomponent subunit A (G)	Non significant
P02745.X6RLJ0	0.0015	verbal fluency	-1.20286e-05	0.00049847	0.000984911	-0.00100897	Complement C1q subcomponent subunit A (G)	Non significant
P02745.X6RLJ0	0.0015	vocabulary	-8.00822e-06	0.000365335	0.000722661	-0.000738678	Complement C1q subcomponent subunit A (G)	Non significant
P02745.X6RLJ0	0.0015	logical memory	-2.10681e-06	0.000295011	0.000587916	-0.00059213	Complement C1q subcomponent subunit A (G)	Non significant
P02745.X6RLJ0	0.0015	cognitive PGS	1.53355e-05	0.00045247	0.000920276	-0.000889605	Complement C1q subcomponent subunit A (G)	Non significant
P02746.D6R934.A0A0A0MSV6	0.00225	digit symbol	-8.89286e-06	0.000290151	0.00057141	-0.000589195	Complement C1q subcomponent subunit B (G1)	Non significant
[truncated: 1,224 more rows]

## Sheet: Table S6
Meausre 1	Measure 2	correlation coefficient	p value
digit symbol	verbal fluency	0.224372	3.71528e-162
[truncated: 54 more rows]

## Sheet: Table S7
APOE e4	beta	se	p	lower95 CI	upper95 CI	n	protein	Name
[truncated: 878 more rows]

[truncated: 3 more sheets: Table S8, Table S9, Table S10]
